# Supplementary material for: Diethyl 2,6-dimethyl-4-(5-phenyl-1H-pyrazol-4-yl)-1,4-dihydro­pyridine-3,5-dicarboxyl­ate
Source: Acta Crystallogr Sect E Struct Rep Online. 2012 Feb 29;68(Pt 3):o892–3. doi: 10.1107/S1600536812008173 (PMC3297939; doi:10.1107/S1600536812008173)
Supplement: Supplementary file 1 [file e-68-0o892-sup1.cif]

##############################################################################
#                                                                            #
# This CIF contains the data in a paper accepted for publication in          #
# Acta Crystallographica Section E. It conforms to the requirements of       #
# Notes for Authors for Acta Crystallographica Section E, and has been       #
# peer reviewed under the auspices of the IUCr Commission on Journals.       #
#                                                                            #
# Full details of the Crystallographic Information File format               #
# are given in the paper "The Crystallographic Information File (CIF):       #
# a New Standard Archive File for Crystallography" by S. R. Hall, F. H.      #
# Allen and I. D. Brown [Acta Cryst. (1991), A47, 655-685].                  #
#                                                                            #
# The current version of the core CIF dictionary is obtainable from          #
# ftp://ftp.iucr.org/pub/cif_core.dic.                                       #
#                                                                            #
# Software is freely available for graphical display of the structure(s)     #
# in this CIF. For information consult the CIF software page                 #
# http://www.iucr.org/resources/cif/software.                                #
#                                                                            #
# This file may be used for bona fide research purposes within the           #
# scientific community so long as proper attribution is given to the journal # 
# article from which it was obtained.                                        #
#                                                                            #
##############################################################################
data_global
_audit_creation_method     'form.cif (version 2.0)'
_journal_data_validation_number     ?
_journal_date_recd_electronic     2012-02-21
_journal_date_accepted     2012-02-23
_journal_name_full     'Acta Crystallographica, Section E'
_journal_year     2012
_journal_volume     68
_journal_issue      3
_journal_page_first     o892
_journal_page_last     o893
_journal_paper_category     QO
_journal_paper_doi     10.1107/S1600536812008173
_journal_coeditor_code     IS5081
_publ_contact_author_name     'Prof. Fun, Hoong-Kun'
_publ_contact_author_address
;
      X-ray Crystallography Unit
      School of Physics
      Universiti Sains Malaysia
      11800 USM, Penang
      MALAYSIA
;
_publ_contact_author_email     'hkfun@usm.my'
_publ_contact_author_fax     '604 6579150'
_publ_contact_author_phone     '604 6533652'
_publ_section_title
;\
Diethyl
2,6-dimethyl-4-(5-phenyl-1<i>H</i>-pyrazol-4-yl)-1,4-dihydropyridine-3,5-\
dicarboxylate
;
loop_
    _publ_author_name
    _publ_author_footnote
    _publ_author_address
    'Fun, Hoong-Kun'
;
Thomson Reuters ResearcherID: A-3561-2009.
;
;
X-ray Crystallography Unit
School of Physics
Universiti Sains Malaysia
11800 USM, Penang
Malaysia
;
    'Chin Wei Ooi' ?
;
X-ray Crystallography Unit
School of Physics
Universiti Sains Malaysia
11800 USM, Penang
Malaysia
;
    'Shridhar Malladi' ?
;
Medicinal Chemistry Division
Department of Chemistry
National Institute of Technology-Karnataka
Surathkal
Mangalore 575 025
India
;
    'K. N. Shivananda ' ?
;
Schulich faculty of Chemistry
Technion Israel Institute of Technology
Haifa 32000
Israel
;
    'Arun M. Isloor' ?
;
Medicinal Chemistry Division
Department of Chemistry
National Institute of Technology-Karnataka
Surathkal
Mangalore 575 025
India
;
_publ_section_synopsis     .
data_I
_audit_creation_method     SHELXL-97
_chemical_name_systematic
;
Diethyl 2,6-dimethyl-4-(5-phenyl-1<i>H</i>-pyrazol-4-yl)-
1,4-dihydropyridine-3,5-dicarboxylate
;
_chemical_name_common     ?
_chemical_formula_moiety     'C22 H25 N3 O4'
_chemical_formula_sum     'C22 H25 N3 O4'
_chemical_formula_iupac     'C22 H25 N3 O4'
_chemical_formula_weight     395.45
_chemical_melting_point     ?
_symmetry_cell_setting     monoclinic
_symmetry_space_group_name_H-M     'P 21/c'
_symmetry_space_group_name_Hall     '-P 2ybc'
loop_
    _symmetry_equiv_pos_as_xyz
    'x, y, z'
    '-x, y+1/2, -z+1/2'
    '-x, -y, -z'
    'x, -y-1/2, z-1/2'
_cell_length_a     9.7700(4)
_cell_length_b     8.6431(4)
_cell_length_c     24.8878(9)
_cell_angle_alpha     90.00
_cell_angle_beta     105.646(2)
_cell_angle_gamma     90.00
_cell_volume     2023.73(14)
_cell_formula_units_Z     4
_cell_measurement_reflns_used     8661
_cell_measurement_theta_min     3.34
_cell_measurement_theta_max     32.65
_cell_measurement_temperature     100.0(10)
_exptl_crystal_description     'block'
_exptl_crystal_colour     'colourless'
_exptl_crystal_size_max     0.32
_exptl_crystal_size_mid     0.32
_exptl_crystal_size_min     0.20
_exptl_crystal_density_diffrn     1.298
_exptl_crystal_density_meas     ?
_exptl_crystal_density_method     'not measured'
_exptl_crystal_F_000     840
_exptl_absorpt_coefficient_mu     0.090
_exptl_absorpt_correction_type     multi-scan
_exptl_absorpt_process_details     '(<i>SADABS</i>; Bruker, 2009)'
_exptl_absorpt_correction_T_min     0.9719
_exptl_absorpt_correction_T_max     0.9820
_exptl_special_details
;
The crystal was placed in the cold stream of an Oxford Cryosystems Cobra
open-flow nitrogen cryostat (Cosier & Glazer, 1986) operating at 100.0 (1) K.
;
_diffrn_ambient_temperature     100.0(10)
_diffrn_radiation_type     MoK\a
_diffrn_radiation_wavelength     0.71073
_diffrn_radiation_source     'fine-focus sealed tube'
_diffrn_radiation_monochromator     graphite
_diffrn_measurement_device_type     'Bruker APEX DUO CCD area-detector'
_diffrn_measurement_method     '\f and \w scans'
_diffrn_detector_area_resol_mean     ?
_diffrn_reflns_number     27563
_diffrn_reflns_av_R_equivalents     0.0306
_diffrn_reflns_av_sigmaI/netI     0.0294
_diffrn_reflns_theta_min     1.70
_diffrn_reflns_theta_max     32.69
_diffrn_reflns_theta_full     32.69
_diffrn_measured_fraction_theta_max     0.992
_diffrn_measured_fraction_theta_full     0.992
_diffrn_reflns_limit_h_min     -14
_diffrn_reflns_limit_h_max     14
_diffrn_reflns_limit_k_min     -13
_diffrn_reflns_limit_k_max     12
_diffrn_reflns_limit_l_min     -37
_diffrn_reflns_limit_l_max     37
_diffrn_standards_number     0
_diffrn_standards_interval_count     .
_diffrn_standards_interval_time     .
_diffrn_standards_decay_%     ?
_refine_special_details
;
Refinement of <i>F</i>^2^ against ALL reflections. The weighted <i>R</i>-factor
<i>wR</i> and goodness of fit <i>S</i> are based on <i>F</i>^2^, conventional
<i>R</i>-factors <i>R</i> are based on <i>F</i>, with <i>F</i> set to zero for
negative <i>F</i>^2^. The threshold expression of <i>F</i>^2^ >
\s(<i>F</i>^2^) is used only for calculating <i>R</i>-factors(gt) <i>etc</i>.
and is not relevant to the choice of reflections for refinement.
<i>R</i>-factors based on <i>F</i>^2^ are statistically about twice as large
as those based on <i>F</i>, and <i>R</i>- factors based on ALL data will be
even larger.
;
_reflns_number_total     7361
_reflns_number_gt     5987
_reflns_threshold_expression     'I>2\s(I)'
_refine_ls_structure_factor_coef     Fsqd
_refine_ls_matrix_type     full
_refine_ls_R_factor_all     0.0530
_refine_ls_R_factor_gt     0.0410
_refine_ls_wR_factor_gt     0.1088
_refine_ls_wR_factor_ref     0.1182
_refine_ls_goodness_of_fit_ref     1.035
_refine_ls_restrained_S_all     1.035
_refine_ls_number_reflns     7361
_refine_ls_number_parameters     266
_refine_ls_number_restraints     0
_refine_ls_hydrogen_treatment     constr
_refine_ls_weighting_scheme     calc
_refine_ls_weighting_details
         'calc w=1/[\s^2^(Fo^2^)+(0.0611P)^2^+0.5100P] where P=(Fo^2^+2Fc^2^)/3'
_atom_sites_solution_hydrogens     geom
_atom_sites_solution_primary     direct
_atom_sites_solution_secondary     difmap
_refine_ls_shift/su_max     0.000
_refine_ls_shift/su_mean     0.000
_refine_diff_density_max     0.474
_refine_diff_density_min     -0.194
_refine_ls_extinction_method     none
_refine_ls_extinction_coef     ?
loop_
    _atom_type_symbol
    _atom_type_description
    _atom_type_scat_dispersion_real
    _atom_type_scat_dispersion_imag
    _atom_type_scat_source
    'C' 'C' 0.0033 0.0016
                         'International Tables Vol C Tables 4.2.6.8 and 6.1.1.4'
    'H' 'H' 0.0000 0.0000
                         'International Tables Vol C Tables 4.2.6.8 and 6.1.1.4'
    'N' 'N' 0.0061 0.0033
                         'International Tables Vol C Tables 4.2.6.8 and 6.1.1.4'
    'O' 'O' 0.0106 0.0060
                         'International Tables Vol C Tables 4.2.6.8 and 6.1.1.4'
_computing_data_collection     'APEX2 (Bruker, 2009)'
_computing_cell_refinement     'SAINT (Bruker, 2009)'
_computing_data_reduction     'SAINT (Bruker, 2009)'
_computing_structure_solution     'SHELXTL (Sheldrick, 2008)'
_computing_structure_refinement     'SHELXTL (Sheldrick, 2008)'
_computing_molecular_graphics     'SHELXTL (Sheldrick, 2008)'
_computing_publication_material
;
SHELXTL (Sheldrick, 2008) and PLATON (Spek, 2009)
;
loop_
    _atom_site_type_symbol
    _atom_site_label
    _atom_site_fract_x
    _atom_site_fract_y
    _atom_site_fract_z
    _atom_site_U_iso_or_equiv
    _atom_site_adp_type
    _atom_site_calc_flag
    _atom_site_refinement_flags
    _atom_site_occupancy
    _atom_site_symmetry_multiplicity
    _atom_site_disorder_assembly
    _atom_site_disorder_group
    O O1 0.58615(8) 0.77001(8) 0.04877(3) 0.01973(14) Uani d . 1 1 . .
    O O2 0.46241(7) 0.57230(8) 0.07072(3) 0.01770(14) Uani d . 1 1 . .
    O O3 0.81230(7) 0.30340(9) 0.29673(3) 0.02111(15) Uani d . 1 1 . .
    O O4 0.59607(7) 0.39878(9) 0.25573(3) 0.01732(14) Uani d . 1 1 . .
    N N1 0.64943(8) 0.08372(9) 0.08152(3) 0.01486(14) Uani d . 1 1 . .
    H H2 0.6195 -0.0121 0.0695 0.018 Uiso d R 1 1 . .
    N N2 0.78581(8) 0.12321(10) 0.08546(3) 0.01612(15) Uani d . 1 1 . .
    N N3 0.93751(8) 0.59581(10) 0.17656(3) 0.01588(15) Uani d . 1 1 . .
    H H1 1.0205 0.6446 0.1854 0.019 Uiso d R 1 1 . .
    C C1 0.34348(10) 0.08036(11) 0.05798(4) 0.01656(16) Uani d . 1 1 . .
    H H1A 0.3823 0.0415 0.0305 0.020 Uiso calc R 1 1 . .
    C C2 0.20104(10) 0.05325(12) 0.05454(4) 0.01944(18) Uani d . 1 1 . .
    H H2A 0.1454 -0.0036 0.0249 0.023 Uiso calc R 1 1 . .
    C C3 0.14161(10) 0.11085(13) 0.09525(4) 0.02181(19) Uani d . 1 1 . .
    H H3A 0.0463 0.0930 0.0930 0.026 Uiso calc R 1 1 . .
    C C4 0.22583(10) 0.19531(13) 0.13937(4) 0.02233(19) Uani d . 1 1 . .
    H H4A 0.1863 0.2343 0.1667 0.027 Uiso calc R 1 1 . .
    C C5 0.36860(10) 0.22241(12) 0.14327(4) 0.01838(17) Uani d . 1 1 . .
    H H5A 0.4239 0.2786 0.1732 0.022 Uiso calc R 1 1 . .
    C C6 0.42916(9) 0.16544(10) 0.10232(4) 0.01384(15) Uani d . 1 1 . .
    C C7 0.58005(9) 0.18941(10) 0.10518(3) 0.01267(15) Uani d . 1 1 . .
    C C8 0.80244(9) 0.25795(11) 0.11222(4) 0.01455(15) Uani d . 1 1 . .
    H H8A 0.8866 0.3143 0.1208 0.017 Uiso calc R 1 1 . .
    C C9 0.67828(9) 0.30610(10) 0.12621(3) 0.01221(15) Uani d . 1 1 . .
    C C10 0.66775(8) 0.45725(10) 0.15560(3) 0.01229(14) Uani d . 1 1 . .
    H H10A 0.5715 0.4685 0.1599 0.015 Uiso calc R 1 1 . .
    C C11 0.77430(9) 0.45646(10) 0.21308(3) 0.01313(15) Uani d . 1 1 . .
    C C12 0.90530(9) 0.51818(11) 0.22054(4) 0.01474(16) Uani d . 1 1 . .
    C C13 0.83443(9) 0.64531(10) 0.13003(4) 0.01427(15) Uani d . 1 1 . .
    C C14 0.69904(9) 0.59162(10) 0.12121(3) 0.01304(15) Uani d . 1 1 . .
    C C15 0.58227(9) 0.65490(10) 0.07696(4) 0.01430(15) Uani d . 1 1 . .
    C C16 0.33872(10) 0.62787(13) 0.02848(4) 0.02195(19) Uani d . 1 1 . .
    H H16A 0.3522 0.6144 -0.0084 0.026 Uiso calc R 1 1 . .
    H H16B 0.3235 0.7369 0.0341 0.026 Uiso calc R 1 1 . .
    C C17 0.21408(12) 0.53514(17) 0.03417(6) 0.0380(3) Uani d . 1 1 . .
    H H17A 0.1310 0.5647 0.0054 0.057 Uiso calc R 1 1 . .
    H H17B 0.1985 0.5542 0.0701 0.057 Uiso calc R 1 1 . .
    H H17C 0.2327 0.4271 0.0306 0.057 Uiso calc R 1 1 . .
    C C18 0.73457(9) 0.37847(11) 0.25931(4) 0.01416(15) Uani d . 1 1 . .
    C C19 0.54490(10) 0.33281(13) 0.30055(4) 0.02049(18) Uani d . 1 1 . .
    H H19A 0.6029 0.3677 0.3365 0.025 Uiso calc R 1 1 . .
    H H19B 0.5482 0.2207 0.2995 0.025 Uiso calc R 1 1 . .
    C C20 0.39406(10) 0.38793(14) 0.29101(4) 0.0240(2) Uani d . 1 1 . .
    H H20A 0.3571 0.3525 0.3209 0.036 Uiso calc R 1 1 . .
    H H20B 0.3369 0.3475 0.2563 0.036 Uiso calc R 1 1 . .
    H H20C 0.3919 0.4989 0.2898 0.036 Uiso calc R 1 1 . .
    C C21 0.88930(10) 0.75484(12) 0.09397(4) 0.01890(17) Uani d . 1 1 . .
    H H21A 0.8378 0.7398 0.0556 0.028 Uiso calc R 1 1 . .
    H H21B 0.9885 0.7354 0.0984 0.028 Uiso calc R 1 1 . .
    H H21C 0.8767 0.8594 0.1048 0.028 Uiso calc R 1 1 . .
    C C22 1.02486(10) 0.51553(13) 0.27302(4) 0.02183(19) Uani d . 1 1 . .
    H H22A 0.9870 0.5049 0.3046 0.033 Uiso calc R 1 1 . .
    H H22B 1.0778 0.6102 0.2761 0.033 Uiso calc R 1 1 . .
    H H22C 1.0864 0.4297 0.2719 0.033 Uiso calc R 1 1 . .
loop_
    _atom_site_aniso_label
    _atom_site_aniso_U_11
    _atom_site_aniso_U_22
    _atom_site_aniso_U_33
    _atom_site_aniso_U_12
    _atom_site_aniso_U_13
    _atom_site_aniso_U_23
    O1 0.0228(3) 0.0136(3) 0.0205(3) -0.0022(3) 0.0019(3) 0.0027(2)
    O2 0.0125(3) 0.0169(3) 0.0205(3) -0.0013(2) -0.0009(2) 0.0040(2)
    O3 0.0191(3) 0.0240(4) 0.0201(3) 0.0072(3) 0.0052(2) 0.0062(3)
    O4 0.0129(3) 0.0244(4) 0.0156(3) 0.0005(2) 0.0055(2) 0.0038(2)
    N1 0.0135(3) 0.0128(3) 0.0189(3) -0.0013(3) 0.0055(3) -0.0025(3)
    N2 0.0128(3) 0.0155(4) 0.0205(3) -0.0002(3) 0.0053(3) -0.0011(3)
    N3 0.0111(3) 0.0180(4) 0.0180(3) -0.0029(3) 0.0031(3) 0.0005(3)
    C1 0.0158(4) 0.0175(4) 0.0166(4) -0.0030(3) 0.0046(3) -0.0020(3)
    C2 0.0148(4) 0.0208(4) 0.0214(4) -0.0044(3) 0.0027(3) -0.0024(3)
    C3 0.0139(4) 0.0231(5) 0.0293(5) -0.0038(3) 0.0073(3) -0.0022(4)
    C4 0.0173(4) 0.0260(5) 0.0268(5) -0.0043(4) 0.0112(3) -0.0063(4)
    C5 0.0155(4) 0.0208(4) 0.0202(4) -0.0044(3) 0.0071(3) -0.0052(3)
    C6 0.0128(3) 0.0135(4) 0.0157(3) -0.0022(3) 0.0046(3) 0.0000(3)
    C7 0.0124(3) 0.0126(4) 0.0134(3) -0.0010(3) 0.0041(3) -0.0007(3)
    C8 0.0117(3) 0.0141(4) 0.0176(4) -0.0001(3) 0.0035(3) 0.0000(3)
    C9 0.0112(3) 0.0120(4) 0.0131(3) -0.0006(3) 0.0028(3) 0.0001(3)
    C10 0.0109(3) 0.0125(4) 0.0132(3) -0.0003(3) 0.0027(3) -0.0006(3)
    C11 0.0114(3) 0.0145(4) 0.0132(3) 0.0002(3) 0.0028(3) -0.0007(3)
    C12 0.0122(3) 0.0157(4) 0.0158(4) -0.0008(3) 0.0028(3) -0.0020(3)
    C13 0.0140(3) 0.0127(4) 0.0163(3) -0.0007(3) 0.0043(3) -0.0010(3)
    C14 0.0129(3) 0.0115(4) 0.0144(3) -0.0002(3) 0.0031(3) -0.0004(3)
    C15 0.0147(3) 0.0120(4) 0.0157(3) -0.0006(3) 0.0033(3) -0.0017(3)
    C16 0.0156(4) 0.0219(5) 0.0234(4) 0.0011(3) -0.0033(3) 0.0044(4)
    C17 0.0173(5) 0.0401(7) 0.0481(7) -0.0053(5) -0.0058(5) 0.0133(6)
    C18 0.0129(3) 0.0144(4) 0.0150(3) 0.0007(3) 0.0035(3) -0.0015(3)
    C19 0.0205(4) 0.0250(5) 0.0185(4) -0.0006(4) 0.0096(3) 0.0046(3)
    C20 0.0181(4) 0.0350(6) 0.0214(4) -0.0031(4) 0.0098(3) -0.0007(4)
    C21 0.0171(4) 0.0170(4) 0.0237(4) -0.0021(3) 0.0074(3) 0.0034(3)
    C22 0.0147(4) 0.0285(5) 0.0192(4) -0.0039(4) -0.0009(3) 0.0004(4)
_geom_special_details
;
All e.s.d.'s (except the e.s.d. in the dihedral angle between two l.s. planes)
are estimated using the full covariance matrix. The cell e.s.d.'s are taken
into account individually in the estimation of e.s.d.'s in distances, angles
and torsion angles; correlations between e.s.d.'s in cell parameters are only
used when they are defined by crystal symmetry. An approximate (isotropic)
treatment of cell e.s.d.'s is used for estimating e.s.d.'s involving l.s.
planes.
;
loop_
    _geom_bond_atom_site_label_1
    _geom_bond_atom_site_label_2
    _geom_bond_site_symmetry_2
    _geom_bond_distance
    _geom_bond_publ_flag
    O1 C15 . 1.2239(11) ?
    O2 C15 . 1.3442(11) ?
    O2 C16 . 1.4529(11) ?
    O3 C18 . 1.2181(11) ?
    O4 C18 . 1.3434(10) ?
    O4 C19 . 1.4560(11) ?
    N1 N2 . 1.3531(10) ?
    N1 C7 . 1.3623(11) ?
    N1 H2 . 0.9024 ?
    N2 C8 . 1.3296(12) ?
    N3 C13 . 1.3817(11) ?
    N3 C12 . 1.3905(11) ?
    N3 H1 . 0.8870 ?
    C1 C2 . 1.3910(12) ?
    C1 C6 . 1.4002(12) ?
    C1 H1A . 0.9300 ?
    C2 C3 . 1.3887(14) ?
    C2 H2A . 0.9300 ?
    C3 C4 . 1.3886(14) ?
    C3 H3A . 0.9300 ?
    C4 C5 . 1.3918(13) ?
    C4 H4A . 0.9300 ?
    C5 C6 . 1.3987(12) ?
    C5 H5A . 0.9300 ?
    C6 C7 . 1.4713(11) ?
    C7 C9 . 1.3933(12) ?
    C8 C9 . 1.4120(12) ?
    C8 H8A . 0.9300 ?
    C9 C10 . 1.5141(12) ?
    C10 C14 . 1.5219(12) ?
    C10 C11 . 1.5254(11) ?
    C10 H10A . 0.9800 ?
    C11 C12 . 1.3524(12) ?
    C11 C18 . 1.4730(12) ?
    C12 C22 . 1.4993(12) ?
    C13 C14 . 1.3626(12) ?
    C13 C21 . 1.4995(13) ?
    C14 C15 . 1.4613(12) ?
    C16 C17 . 1.4961(16) ?
    C16 H16A . 0.9700 ?
    C16 H16B . 0.9700 ?
    C17 H17A . 0.9600 ?
    C17 H17B . 0.9600 ?
    C17 H17C . 0.9600 ?
    C19 C20 . 1.5055(14) ?
    C19 H19A . 0.9700 ?
    C19 H19B . 0.9700 ?
    C20 H20A . 0.9600 ?
    C20 H20B . 0.9600 ?
    C20 H20C . 0.9600 ?
    C21 H21A . 0.9600 ?
    C21 H21B . 0.9600 ?
    C21 H21C . 0.9600 ?
    C22 H22A . 0.9600 ?
    C22 H22B . 0.9600 ?
    C22 H22C . 0.9600 ?
loop_
    _geom_angle_atom_site_label_1
    _geom_angle_atom_site_label_2
    _geom_angle_atom_site_label_3
    _geom_angle_site_symmetry_1
    _geom_angle_site_symmetry_3
    _geom_angle
    _geom_angle_publ_flag
    C15 O2 C16 . . 115.90(7) ?
    C18 O4 C19 . . 116.48(7) ?
    N2 N1 C7 . . 113.24(7) ?
    N2 N1 H2 . . 118.7 ?
    C7 N1 H2 . . 127.2 ?
    C8 N2 N1 . . 104.02(7) ?
    C13 N3 C12 . . 122.73(7) ?
    C13 N3 H1 . . 118.1 ?
    C12 N3 H1 . . 114.8 ?
    C2 C1 C6 . . 120.83(8) ?
    C2 C1 H1A . . 119.6 ?
    C6 C1 H1A . . 119.6 ?
    C3 C2 C1 . . 120.19(9) ?
    C3 C2 H2A . . 119.9 ?
    C1 C2 H2A . . 119.9 ?
    C4 C3 C2 . . 119.35(8) ?
    C4 C3 H3A . . 120.3 ?
    C2 C3 H3A . . 120.3 ?
    C3 C4 C5 . . 120.83(9) ?
    C3 C4 H4A . . 119.6 ?
    C5 C4 H4A . . 119.6 ?
    C4 C5 C6 . . 120.19(9) ?
    C4 C5 H5A . . 119.9 ?
    C6 C5 H5A . . 119.9 ?
    C5 C6 C1 . . 118.60(8) ?
    C5 C6 C7 . . 122.03(8) ?
    C1 C6 C7 . . 119.36(8) ?
    N1 C7 C9 . . 105.97(7) ?
    N1 C7 C6 . . 119.57(8) ?
    C9 C7 C6 . . 134.41(8) ?
    N2 C8 C9 . . 112.62(8) ?
    N2 C8 H8A . . 123.7 ?
    C9 C8 H8A . . 123.7 ?
    C7 C9 C8 . . 104.15(7) ?
    C7 C9 C10 . . 132.57(7) ?
    C8 C9 C10 . . 123.24(7) ?
    C9 C10 C14 . . 109.67(7) ?
    C9 C10 C11 . . 109.33(7) ?
    C14 C10 C11 . . 109.94(7) ?
    C9 C10 H10A . . 109.3 ?
    C14 C10 H10A . . 109.3 ?
    C11 C10 H10A . . 109.3 ?
    C12 C11 C18 . . 120.81(8) ?
    C12 C11 C10 . . 120.55(8) ?
    C18 C11 C10 . . 118.53(7) ?
    C11 C12 N3 . . 119.27(8) ?
    C11 C12 C22 . . 126.85(8) ?
    N3 C12 C22 . . 113.87(8) ?
    C14 C13 N3 . . 119.09(8) ?
    C14 C13 C21 . . 127.35(8) ?
    N3 C13 C21 . . 113.56(7) ?
    C13 C14 C15 . . 121.38(8) ?
    C13 C14 C10 . . 120.18(8) ?
    C15 C14 C10 . . 118.36(7) ?
    O1 C15 O2 . . 121.75(8) ?
    O1 C15 C14 . . 126.70(8) ?
    O2 C15 C14 . . 111.53(8) ?
    O2 C16 C17 . . 107.09(9) ?
    O2 C16 H16A . . 110.3 ?
    C17 C16 H16A . . 110.3 ?
    O2 C16 H16B . . 110.3 ?
    C17 C16 H16B . . 110.3 ?
    H16A C16 H16B . . 108.6 ?
    C16 C17 H17A . . 109.5 ?
    C16 C17 H17B . . 109.5 ?
    H17A C17 H17B . . 109.5 ?
    C16 C17 H17C . . 109.5 ?
    H17A C17 H17C . . 109.5 ?
    H17B C17 H17C . . 109.5 ?
    O3 C18 O4 . . 121.96(8) ?
    O3 C18 C11 . . 126.86(8) ?
    O4 C18 C11 . . 111.18(7) ?
    O4 C19 C20 . . 106.20(8) ?
    O4 C19 H19A . . 110.5 ?
    C20 C19 H19A . . 110.5 ?
    O4 C19 H19B . . 110.5 ?
    C20 C19 H19B . . 110.5 ?
    H19A C19 H19B . . 108.7 ?
    C19 C20 H20A . . 109.5 ?
    C19 C20 H20B . . 109.5 ?
    H20A C20 H20B . . 109.5 ?
    C19 C20 H20C . . 109.5 ?
    H20A C20 H20C . . 109.5 ?
    H20B C20 H20C . . 109.5 ?
    C13 C21 H21A . . 109.5 ?
    C13 C21 H21B . . 109.5 ?
    H21A C21 H21B . . 109.5 ?
    C13 C21 H21C . . 109.5 ?
    H21A C21 H21C . . 109.5 ?
    H21B C21 H21C . . 109.5 ?
    C12 C22 H22A . . 109.5 ?
    C12 C22 H22B . . 109.5 ?
    H22A C22 H22B . . 109.5 ?
    C12 C22 H22C . . 109.5 ?
    H22A C22 H22C . . 109.5 ?
    H22B C22 H22C . . 109.5 ?
loop_
    _geom_torsion_atom_site_label_1
    _geom_torsion_atom_site_label_2
    _geom_torsion_atom_site_label_3
    _geom_torsion_atom_site_label_4
    _geom_torsion_site_symmetry_1
    _geom_torsion_site_symmetry_2
    _geom_torsion_site_symmetry_3
    _geom_torsion_site_symmetry_4
    _geom_torsion
    _geom_torsion_publ_flag
    C7 N1 N2 C8 . . . . -0.22(10) ?
    C6 C1 C2 C3 . . . . 0.12(15) ?
    C1 C2 C3 C4 . . . . -0.14(16) ?
    C2 C3 C4 C5 . . . . -0.14(17) ?
    C3 C4 C5 C6 . . . . 0.44(16) ?
    C4 C5 C6 C1 . . . . -0.45(15) ?
    C4 C5 C6 C7 . . . . -179.10(9) ?
    C2 C1 C6 C5 . . . . 0.17(14) ?
    C2 C1 C6 C7 . . . . 178.86(9) ?
    N2 N1 C7 C9 . . . . -0.16(10) ?
    N2 N1 C7 C6 . . . . 177.68(7) ?
    C5 C6 C7 N1 . . . . 151.31(9) ?
    C1 C6 C7 N1 . . . . -27.33(12) ?
    C5 C6 C7 C9 . . . . -31.60(15) ?
    C1 C6 C7 C9 . . . . 149.76(10) ?
    N1 N2 C8 C9 . . . . 0.52(10) ?
    N1 C7 C9 C8 . . . . 0.44(9) ?
    C6 C7 C9 C8 . . . . -176.93(9) ?
    N1 C7 C9 C10 . . . . 178.03(9) ?
    C6 C7 C9 C10 . . . . 0.66(17) ?
    N2 C8 C9 C7 . . . . -0.62(10) ?
    N2 C8 C9 C10 . . . . -178.49(8) ?
    C7 C9 C10 C14 . . . . -118.96(10) ?
    C8 C9 C10 C14 . . . . 58.24(10) ?
    C7 C9 C10 C11 . . . . 120.42(10) ?
    C8 C9 C10 C11 . . . . -62.38(10) ?
    C9 C10 C11 C12 . . . . 93.77(10) ?
    C14 C10 C11 C12 . . . . -26.69(11) ?
    C9 C10 C11 C18 . . . . -82.43(9) ?
    C14 C10 C11 C18 . . . . 157.11(7) ?
    C18 C11 C12 N3 . . . . -177.72(8) ?
    C10 C11 C12 N3 . . . . 6.18(13) ?
    C18 C11 C12 C22 . . . . 1.13(15) ?
    C10 C11 C12 C22 . . . . -174.97(9) ?
    C13 N3 C12 C11 . . . . 15.77(13) ?
    C13 N3 C12 C22 . . . . -163.22(9) ?
    C12 N3 C13 C14 . . . . -13.03(13) ?
    C12 N3 C13 C21 . . . . 167.59(8) ?
    N3 C13 C14 C15 . . . . 171.93(8) ?
    C21 C13 C14 C15 . . . . -8.78(14) ?
    N3 C13 C14 C10 . . . . -11.41(13) ?
    C21 C13 C14 C10 . . . . 167.88(8) ?
    C9 C10 C14 C13 . . . . -90.92(9) ?
    C11 C10 C14 C13 . . . . 29.33(11) ?
    C9 C10 C14 C15 . . . . 85.84(9) ?
    C11 C10 C14 C15 . . . . -153.91(7) ?
    C16 O2 C15 O1 . . . . 0.21(13) ?
    C16 O2 C15 C14 . . . . 178.67(8) ?
    C13 C14 C15 O1 . . . . -9.87(14) ?
    C10 C14 C15 O1 . . . . 173.41(9) ?
    C13 C14 C15 O2 . . . . 171.76(8) ?
    C10 C14 C15 O2 . . . . -4.96(11) ?
    C15 O2 C16 C17 . . . . -171.85(9) ?
    C19 O4 C18 O3 . . . . 2.98(13) ?
    C19 O4 C18 C11 . . . . -177.36(8) ?
    C12 C11 C18 O3 . . . . -33.38(14) ?
    C10 C11 C18 O3 . . . . 142.81(9) ?
    C12 C11 C18 O4 . . . . 146.98(9) ?
    C10 C11 C18 O4 . . . . -36.83(11) ?
    C18 O4 C19 C20 . . . . 172.95(8) ?
loop_
    _geom_hbond_atom_site_label_D
    _geom_hbond_atom_site_label_H
    _geom_hbond_atom_site_label_A
    _geom_hbond_site_symmetry_A
    _geom_hbond_distance_DH
    _geom_hbond_distance_HA
    _geom_hbond_distance_DA
    _geom_hbond_angle_DHA
    _geom_hbond_publ_flag
    N3 H1 O3 2_755 0.89 2.09 2.9597(12) 167 yes
    N1 H2 O1 1_545 0.90 1.96 2.8506(10) 171 yes
    C3 H3A N2 1_455 0.93 2.51 3.4202(13) 164 yes
    C5 H5A O4 . 0.93 2.50 3.4266(12) 172 yes
    C21 H21C N2 1_565 0.96 2.45 3.3300(14) 153 yes
    C16 H16A Cg1 3_665 0.97 2.80 3.5318(11) 133 yes
    C17 H17C Cg2 1_555 0.96 2.99 3.7750(15) 140 yes
    C19 H19A Cg2 2_655 0.97 2.88 3.7079(11) 144 yes
_iucr_refine_instructions_details
;
TITL mo_dhp1_0m in P2(1)/c (100K)
CELL  0.71073    9.7700    8.6431   24.8878    90.000   105.646    90.000
ZERR  4          0.0004    0.0004    0.0009     0.000     0.002     0.000
LATT  1
SYMM  - X ,    0.50000 + Y ,    0.50000 - Z
SFAC  C  H  N  O
UNIT  88  100  12  16
SIZE  0.202 0.316 0.317
L.S.  10
FMAP  2 2 60
PLAN  -20
ACTA
BOND $H
CONF
OMIT  1 3 3
OMIT -2 3 0
OMIT -2 3 10
WGHT  0.0611      0.5100
FVAR       0.41004
O1    4    0.586154    0.770011    0.048771    11.00000    0.02281    0.01358 =
         0.02051    0.00267    0.00189   -0.00223
O2    4    0.462411    0.572302    0.070721    11.00000    0.01250    0.01692 =
         0.02054    0.00396   -0.00093   -0.00130
O3    4    0.812296    0.303396    0.296732    11.00000    0.01912    0.02402 =
         0.02013    0.00618    0.00520    0.00722
O4    4    0.596069    0.398783    0.255729    11.00000    0.01288    0.02439 =
         0.01563    0.00383    0.00546    0.00046
N1    3    0.649432    0.083722    0.081518    11.00000    0.01352    0.01276 =
         0.01895   -0.00253    0.00552   -0.00134
AFIX   3
H2    2    0.619502   -0.012139    0.069498    11.00000   -1.20000
AFIX   0
N2    3    0.785807    0.123213    0.085463    11.00000    0.01281    0.01551 =
         0.02052   -0.00114    0.00533   -0.00022
N3    3    0.937510    0.595806    0.176557    11.00000    0.01110    0.01802 =
         0.01803    0.00048    0.00308   -0.00289
AFIX   3
H1    2    1.020478    0.644558    0.185397    11.00000   -1.20000
AFIX   0
C1    1    0.343484    0.080363    0.057981    11.00000    0.01577    0.01749 =
         0.01657   -0.00195    0.00463   -0.00296
AFIX  43
H1A   2    0.382310    0.041495    0.030489    11.00000   -1.20000
AFIX   0
C2    1    0.201038    0.053250    0.054542    11.00000    0.01484    0.02080 =
         0.02143   -0.00242    0.00271   -0.00438
AFIX  43
H2A   2    0.145434   -0.003619    0.024896    11.00000   -1.20000
AFIX   0
C3    1    0.141611    0.110854    0.095248    11.00000    0.01388    0.02308 =
         0.02935   -0.00220    0.00735   -0.00379
AFIX  43
H3A   2    0.046342    0.093041    0.092980    11.00000   -1.20000
AFIX   0
C4    1    0.225826    0.195310    0.139371    11.00000    0.01732    0.02597 =
         0.02677   -0.00627    0.01121   -0.00432
AFIX  43
H4A   2    0.186327    0.234252    0.166661    11.00000   -1.20000
AFIX   0
C5    1    0.368602    0.222413    0.143265    11.00000    0.01553    0.02077 =
         0.02018   -0.00520    0.00714   -0.00443
AFIX  43
H5A   2    0.423903    0.278568    0.173183    11.00000   -1.20000
AFIX   0
C6    1    0.429155    0.165441    0.102316    11.00000    0.01283    0.01347 =
         0.01568   -0.00004    0.00461   -0.00218
C7    1    0.580053    0.189406    0.105180    11.00000    0.01242    0.01259 =
         0.01338   -0.00066    0.00415   -0.00098
C8    1    0.802435    0.257950    0.112223    11.00000    0.01173    0.01406 =
         0.01760   -0.00002    0.00353   -0.00008
AFIX  43
H8A   2    0.886633    0.314317    0.120789    11.00000   -1.20000
AFIX   0
C9    1    0.678276    0.306097    0.126214    11.00000    0.01124    0.01203 =
         0.01310    0.00011    0.00284   -0.00057
C10   1    0.667752    0.457246    0.155599    11.00000    0.01087    0.01248 =
         0.01318   -0.00059    0.00267   -0.00031
AFIX  13
H10A  2    0.571453    0.468459    0.159903    11.00000   -1.20000
AFIX   0
C11   1    0.774295    0.456463    0.213078    11.00000    0.01138    0.01447 =
         0.01325   -0.00070    0.00279    0.00021
C12   1    0.905298    0.518181    0.220544    11.00000    0.01220    0.01566 =
         0.01578   -0.00199    0.00280   -0.00077
C13   1    0.834431    0.645311    0.130031    11.00000    0.01401    0.01268 =
         0.01627   -0.00101    0.00433   -0.00065
C14   1    0.699038    0.591622    0.121206    11.00000    0.01292    0.01151 =
         0.01436   -0.00037    0.00310   -0.00022
C15   1    0.582271    0.654900    0.076961    11.00000    0.01472    0.01200 =
         0.01571   -0.00173    0.00331   -0.00060
C16   1    0.338720    0.627868    0.028485    11.00000    0.01561    0.02187 =
         0.02338    0.00445   -0.00333    0.00114
AFIX  23
H16A  2    0.352181    0.614366   -0.008446    11.00000   -1.20000
H16B  2    0.323523    0.736913    0.034084    11.00000   -1.20000
AFIX   0
C17   1    0.214078    0.535138    0.034167    11.00000    0.01725    0.04013 =
         0.04807    0.01333   -0.00578   -0.00533
AFIX 137
H17A  2    0.131022    0.564669    0.005449    11.00000   -1.50000
H17B  2    0.198539    0.554152    0.070069    11.00000   -1.50000
H17C  2    0.232690    0.427088    0.030628    11.00000   -1.50000
AFIX   0
C18   1    0.734568    0.378468    0.259307    11.00000    0.01289    0.01442 =
         0.01500   -0.00152    0.00348    0.00073
C19   1    0.544903    0.332813    0.300547    11.00000    0.02053    0.02496 =
         0.01850    0.00459    0.00962   -0.00063
AFIX  23
H19A  2    0.602876    0.367747    0.336545    11.00000   -1.20000
H19B  2    0.548207    0.220713    0.299513    11.00000   -1.20000
AFIX   0
C20   1    0.394063    0.387931    0.291010    11.00000    0.01809    0.03498 =
         0.02139   -0.00069    0.00977   -0.00311
AFIX 137
H20A  2    0.357144    0.352525    0.320893    11.00000   -1.50000
H20B  2    0.336936    0.347473    0.256254    11.00000   -1.50000
H20C  2    0.391923    0.498942    0.289800    11.00000   -1.50000
AFIX   0
C21   1    0.889296    0.754837    0.093967    11.00000    0.01707    0.01701 =
         0.02372    0.00340    0.00740   -0.00210
AFIX 137
H21A  2    0.837791    0.739804    0.055627    11.00000   -1.50000
H21B  2    0.988487    0.735441    0.098420    11.00000   -1.50000
H21C  2    0.876735    0.859385    0.104765    11.00000   -1.50000
AFIX   0
C22   1    1.024861    0.515526    0.273022    11.00000    0.01465    0.02850 =
         0.01919    0.00039   -0.00088   -0.00393
AFIX 137
H22A  2    0.986968    0.504927    0.304636    11.00000   -1.50000
H22B  2    1.077761    0.610237    0.276140    11.00000   -1.50000
H22C  2    1.086410    0.429714    0.271893    11.00000   -1.50000
HKLF 4 1  1.0000  0.0000  0.0000  0.0000 -1.0000  0.0000 -1.0000  0.0000 -1.0000
REM  mo_dhp1_0m in P2(1)/c (100K)
REM R1 =  0.0410 for   5987 Fo > 4sig(Fo)  and  0.0530 for all   7361 data
REM    266 parameters refined using      0 restraints
END
WGHT      0.0611      0.5100
REM Highest difference peak  0.474,  deepest hole -0.194,  1-sigma level  0.051
Q1    1   0.7393  0.2842  0.1188  11.00000  0.05    0.47
Q2    1   0.6440  0.6227  0.0992  11.00000  0.05    0.44
Q3    1   0.8395  0.4926  0.2199  11.00000  0.05    0.43
Q4    1   0.6325  0.2423  0.1184  11.00000  0.05    0.42
Q5    1   0.3970  0.1992  0.1205  11.00000  0.05    0.42
Q6    1   0.7610  0.6128  0.1236  11.00000  0.05    0.40
Q7    1   0.2739  0.0738  0.0581  11.00000  0.05    0.40
Q8    1   0.7652  0.4194  0.2380  11.00000  0.05    0.38
Q9    1   0.6676  0.3815  0.1396  11.00000  0.05    0.38
Q10   1   0.3877  0.1239  0.0809  11.00000  0.05    0.37
Q11   1   0.9629  0.5184  0.2432  11.00000  0.05    0.37
Q12   1   0.2977  0.2086  0.1423  11.00000  0.05    0.37
Q13   1   0.1788  0.0797  0.0794  11.00000  0.05    0.35
Q14   1   0.8844  0.6176  0.1579  11.00000  0.05    0.33
Q15   1   0.5003  0.1810  0.1023  11.00000  0.05    0.32
Q16   1   0.4676  0.3542  0.2968  11.00000  0.05    0.32
Q17   1   0.1936  0.1360  0.1218  11.00000  0.05    0.31
Q18   1   0.9182  0.5632  0.1996  11.00000  0.05    0.31
Q19   1   0.7241  0.4607  0.1829  11.00000  0.05    0.31
Q20   1   0.6170  0.1290  0.0985  11.00000  0.05    0.30
;
