# Supplementary material for: Diethyl 2,6-dimethyl-4-(5-phenyl-1H-pyrazol-4-yl)-1,4-dihydro­pyridine-3,5-dicarboxyl­ate
Source: Acta Crystallogr Sect E Struct Rep Online. 2012 Feb 29;68(Pt 3):o892–3. doi: 10.1107/S1600536812008173 (PMC3297939; doi:10.1107/S1600536812008173)
Supplement: Supplementary file 2 [file e-68-0o892-Isup2.hkl]

# 
# h,k,l, Fc-squared, Fo-squared, sigma(Fo-squared) and status flag 
# 
data_I
_shelx_title ' mo_dhp1_0m in P2(1)/c (100K)' 
_shelx_refln_list_code          4 
_shelx_F_calc_maximum      245.02 
_exptl_crystal_F_000       840.00 
_reflns_d_resolution_high  0.6580 
 
loop_ 
 _symmetry_equiv_pos_as_xyz 
 'x, y, z' 
 '-x, y+1/2, -z+1/2' 
 '-x, -y, -z' 
 'x, -y-1/2, z-1/2' 
 
_cell_length_a     9.7700 
_cell_length_b     8.6431 
_cell_length_c    24.8878 
_cell_angle_alpha  90.000 
_cell_angle_beta  105.646 
_cell_angle_gamma  90.000 
 
_shelx_F_squared_multiplier     1.000 
 
loop_ 
 _refln_index_h 
 _refln_index_k 
 _refln_index_l 
 _refln_F_squared_calc 
 _refln_F_squared_meas 
 _refln_F_squared_sigma 
 _refln_observed_status 
   2   0   0     4440.52     4745.02    217.92 o 
   3   0   0       33.68       53.13      2.80 o 
   4   0   0     4703.69     4897.70     66.68 o 
   5   0   0     8441.44     8770.21    127.49 o 
   6   0   0      216.64      208.18      4.68 o 
   7   0   0      432.94      459.11      8.11 o 
   8   0   0     1425.51     1286.37     18.14 o 
   9   0   0     1308.74     1206.33     19.87 o 
  10   0   0      111.36      113.12      5.18 o 
  11   0   0      201.57      213.57      6.87 o 
  12   0   0       23.33       26.96      4.72 o 
  13   0   0      137.18      123.15     11.12 o 
  14   0   0       26.03       28.27      7.53 o 
   1   1   0      109.61      126.14      2.74 o 
   2   1   0      418.71      402.56      7.70 o 
   3   1   0     5494.50     5526.25     47.81 o 
   4   1   0      143.83      157.40      2.61 o 
   5   1   0       67.03       74.35      2.10 o 
   6   1   0       37.18       46.43      2.18 o 
   7   1   0     1514.88     1379.13     14.21 o 
   8   1   0      777.14      778.67     10.45 o 
   9   1   0        5.76        4.63      1.42 o 
  10   1   0        3.29       -0.73      1.56 o 
  11   1   0       33.21       30.93      3.18 o 
  12   1   0       65.41       69.76      5.30 o 
  13   1   0       44.14       43.92      4.26 o 
  14   1   0      137.39      141.88      8.28 o 
   0   2   0        2.95       17.00      2.32 o 
   1   2   0     2317.19     2471.32    168.76 o 
   2   2   0        0.78        2.53      0.94 o 
   3   2   0     1656.37     1622.24     23.24 o 
   4   2   0      886.64      954.54     10.43 o 
   5   2   0      821.34      859.44      9.68 o 
   6   2   0      184.62      209.30      3.90 o 
   7   2   0      700.94      639.37      8.42 o 
   8   2   0      131.51      116.39      5.22 o 
   9   2   0       49.88       46.11      2.64 o 
  10   2   0       90.47       94.76      4.06 o 
  11   2   0        0.76       -0.95      2.10 o 
  12   2   0       23.72       23.13      3.65 o 
  13   2   0      127.61      124.90      7.12 o 
  14   2   0        0.33        9.29      4.63 o 
   1   3   0      717.15      688.40     35.50 o 
   2   3   0     4891.93     4980.40    110.40 o 
   3   3   0      344.80      385.89      8.09 o 
   4   3   0      663.51      737.54      8.63 o 
   5   3   0      357.80      330.10      4.97 o 
   6   3   0        8.73        0.90      1.36 o 
   7   3   0      687.40      683.09      8.64 o 
   8   3   0      454.06      387.78      6.95 o 
   9   3   0      644.14      620.59     11.48 o 
  10   3   0      181.75      203.39      6.37 o 
  11   3   0        3.18        1.36      2.48 o 
  12   3   0       18.64       19.23      6.43 o 
  13   3   0       39.08       31.12      4.62 o 
   0   4   0     1427.99     1543.70     40.69 o 
   1   4   0     1826.33     1917.73     34.17 o 
   2   4   0       37.73       49.01      2.23 o 
   4   4   0      121.49      120.26      3.59 o 
   5   4   0       48.02       45.14      4.97 o 
   6   4   0        0.47        2.91      1.17 o 
   7   4   0      262.88      245.94      9.18 o 
   8   4   0       32.81       27.92      2.87 o 
   9   4   0      359.03      331.67     12.19 o 
  10   4   0      459.24      454.31     18.33 o 
  11   4   0       52.73       49.90      4.22 o 
  12   4   0       83.44       85.75      5.54 o 
  13   4   0       32.69       33.09      4.85 o 
   1   5   0        0.06        3.41      1.64 o 
   2   5   0        0.06       -0.84      0.84 o 
   3   5   0       89.20       83.44      3.12 o 
   4   5   0      600.21      646.97     10.11 o 
   5   5   0       14.50        9.75      1.49 o 
   6   5   0       11.26       10.35      2.04 o 
   7   5   0      290.42      269.97      7.61 o 
   8   5   0       11.51       16.00      3.03 o 
   9   5   0        7.13        6.62      2.64 o 
  10   5   0       74.17       68.50      6.42 o 
  11   5   0       44.51       49.73      5.07 o 
  12   5   0       73.53       74.34      5.36 o 
  13   5   0        2.05        4.08      4.08 o 
   0   6   0     1210.35     1326.60     28.54 o 
   1   6   0      120.65      128.10      5.02 o 
   2   6   0      113.59      170.01      4.19 o 
   3   6   0      246.52      283.90      6.71 o 
   4   6   0      287.27      281.10      5.47 o 
   5   6   0       70.23       83.51      4.68 o 
   6   6   0       66.67       54.22      4.21 o 
   7   6   0      444.39      434.05     16.44 o 
   8   6   0       41.91       41.88      5.18 o 
   9   6   0       36.13       33.97      4.01 o 
  10   6   0        2.26       -0.29      2.61 o 
  11   6   0        6.41       13.08      4.36 o 
  12   6   0      209.27      229.79      9.64 o 
   1   7   0      172.35      162.35      4.41 o 
   2   7   0        5.31        6.78      1.50 o 
   3   7   0      262.33      262.06      4.98 o 
   4   7   0      202.84      183.99      7.56 o 
   5   7   0       57.86       49.20      5.46 o 
   6   7   0      114.34      111.75      5.94 o 
   7   7   0      178.13      166.29      6.91 o 
   8   7   0       12.36        6.31      3.78 o 
   9   7   0       15.36       19.33      4.51 o 
  10   7   0       68.35       58.77     10.78 o 
  11   7   0        0.33       -1.45      3.17 o 
  12   7   0      172.78      182.59      9.46 o 
   0   8   0        5.65        7.76      2.29 o 
   1   8   0      554.71      512.87      9.11 o 
   2   8   0        0.39       -1.25      1.40 o 
   3   8   0        0.57        2.87      2.23 o 
   4   8   0      131.13      151.88      5.48 o 
   5   8   0        0.77        0.87      2.11 o 
   6   8   0      114.67      109.29      8.88 o 
   7   8   0       37.01       32.25      4.61 o 
   8   8   0      313.22      321.86     12.47 o 
   9   8   0      176.40      191.46     22.13 o 
  10   8   0       59.79       63.54      7.44 o 
  11   8   0        3.41        0.60      6.23 o 
   1   9   0        6.16        3.79      1.65 o 
   2   9   0       25.37       20.61      6.11 o 
   3   9   0     1178.10     1160.41     22.36 o 
   4   9   0      304.38      300.51      8.21 o 
   5   9   0       76.46       74.75      8.89 o 
   6   9   0      315.44      326.62      9.85 o 
   7   9   0       36.93       28.54      6.36 o 
   8   9   0       75.97       72.72      7.07 o 
   9   9   0       49.12       45.50      6.41 o 
  10   9   0       26.51       14.74      4.95 o 
   0  10   0       20.73       26.15      3.73 o 
   1  10   0        0.65        1.21      2.15 o 
   2  10   0        4.34        2.20      2.16 o 
   3  10   0      374.69      356.23     13.84 o 
   4  10   0       13.20       11.43      2.56 o 
   5  10   0       61.89       62.53      4.77 o 
   6  10   0        1.79        5.03      2.85 o 
   7  10   0        0.85        1.52      2.86 o 
   8  10   0        0.73        1.75      3.70 o 
   9  10   0      117.17      133.61      9.54 o 
   1  11   0      204.83      204.06     10.22 o 
   2  11   0       70.42       69.34      6.02 o 
   3  11   0        5.24        9.12      3.38 o 
   4  11   0       14.01       12.89      2.77 o 
   5  11   0        0.00       -0.65      3.45 o 
   6  11   0       21.04       17.52      3.72 o 
   7  11   0        0.00        2.69      3.15 o 
   0  12   0        6.92        5.20      6.08 o 
   1  12   0       38.57       36.82      9.17 o 
   2  12   0      438.02      449.60     13.71 o 
   3  12   0        3.73        4.60      3.49 o 
   4  12   0       79.36       83.91      4.73 o 
   5  12   0       41.87       43.00      4.50 o 
   1  13   0       41.43       28.45      9.41 o 
 -14   1   1       56.19       61.93      5.01 o 
 -13   1   1       87.85       90.87      4.95 o 
 -12   1   1       86.00       92.19      4.79 o 
 -11   1   1      133.16      144.33      4.65 o 
 -10   1   1        2.03        2.42      1.42 o 
  -9   1   1      352.65      405.83      6.04 o 
  -8   1   1      132.01      134.25      3.31 o 
  -7   1   1      105.33      107.91      3.54 o 
  -6   1   1       81.13       63.99      1.93 o 
  -5   1   1     1496.32     1684.58     14.98 o 
  -4   1   1      690.38      694.98      7.82 o 
  -3   1   1       10.42        6.06      0.65 o 
  -2   1   1       43.87       44.83      4.14 o 
   1   1   1     8699.26     8430.77    186.28 o 
   2   1   1      616.47      604.26      7.81 o 
   3   1   1        0.20       -0.51      0.51 o 
   4   1   1      841.74      952.54      8.83 o 
   5   1   1      715.87      782.14      7.79 o 
   6   1   1       77.35       77.50      2.48 o 
   7   1   1        2.85        3.69      1.07 o 
   8   1   1      252.29      237.24      4.27 o 
   9   1   1      298.26      272.29      4.80 o 
  10   1   1        0.19       -1.56      1.56 o 
  11   1   1      214.93      242.64      6.60 o 
  12   1   1       26.84       24.02      3.15 o 
  13   1   1      178.41      190.00      7.31 o 
  14   1   1      142.77      120.59     12.00 o 
 -14   2   1      523.26      555.12     15.60 o 
 -13   2   1        0.06        3.33      3.13 o 
 -12   2   1        4.57        6.78      2.21 o 
 -11   2   1        0.86       -0.54      2.66 o 
 -10   2   1      447.11      391.51      6.93 o 
  -9   2   1       42.91       42.64      3.38 o 
  -8   2   1       52.80       39.14      2.34 o 
  -7   2   1      342.53      362.77      6.43 o 
  -6   2   1      523.84      549.76      7.17 o 
  -5   2   1        3.10        3.74      1.14 o 
  -4   2   1       11.15        8.31      0.97 o 
  -3   2   1      462.03      495.64     14.78 o 
  -2   2   1     1474.96     1419.80     80.27 o 
  -1   2   1      690.06      692.96     17.96 o 
   0   2   1      348.94      391.52      8.16 o 
   1   2   1     6610.48     6617.32    109.16 o 
   2   2   1       16.02       31.23      1.28 o 
   3   2   1       14.42       12.01      1.96 o 
   4   2   1       24.07       18.63      1.77 o 
   5   2   1      705.58      661.09      7.15 o 
   6   2   1        4.38        1.24      1.07 o 
   7   2   1        0.20        0.47      1.22 o 
   8   2   1      952.34      865.33     10.95 o 
   9   2   1      462.80      415.97      7.16 o 
  10   2   1        3.91        2.64      1.68 o 
  11   2   1        9.05        8.09      2.10 o 
  12   2   1       12.08        7.88      3.21 o 
  13   2   1       11.52       10.58      3.52 o 
 -14   3   1       85.53      102.75     13.93 o 
 -13   3   1        2.32        1.87      3.43 o 
 -12   3   1        7.67        2.80      3.09 o 
 -11   3   1       32.73       33.30      3.57 o 
 -10   3   1       19.46       10.29      2.58 o 
  -9   3   1      352.39      326.92      8.33 o 
  -8   3   1      443.15      392.53      6.15 o 
  -7   3   1      415.61      333.72      6.41 o 
  -6   3   1      710.28      645.43      8.40 o 
  -5   3   1      841.38      845.90      9.11 o 
  -4   3   1      230.63      213.66      3.76 o 
  -3   3   1      944.83     1003.58     14.14 o 
  -2   3   1        0.27        4.91      1.23 o 
  -1   3   1      392.18      376.25      8.47 o 
   0   3   1     1364.94     1560.21     22.85 o 
   2   3   1        0.20        1.19      0.81 o 
   3   3   1     1055.11     1115.57     17.20 o 
   4   3   1     1343.50     1376.02     19.17 o 
   5   3   1      106.09      135.73      3.20 o 
   6   3   1      571.87      536.21      7.96 o 
   7   3   1      544.84      494.59      6.82 o 
   8   3   1      242.61      250.51      5.23 o 
   9   3   1       18.27       14.24      2.82 o 
  10   3   1       45.32       41.24      3.64 o 
  11   3   1        6.36        6.28      2.78 o 
  12   3   1      142.98      151.22      7.41 o 
  13   3   1        3.53        2.65      3.42 o 
 -13   4   1       10.46        9.71      3.83 o 
 -12   4   1      145.46      168.72      7.17 o 
 -11   4   1      207.72      217.74      7.16 o 
 -10   4   1        1.81        0.91      2.30 o 
  -9   4   1        0.51        1.31      2.15 o 
  -8   4   1      123.74      137.57      5.62 o 
  -7   4   1      433.29      433.92      8.47 o 
  -6   4   1      802.09      785.19     13.88 o 
  -5   4   1     1029.89     1085.76     17.42 o 
  -4   4   1     2218.41     2289.93     23.38 o 
  -3   4   1      110.29      102.95      3.14 o 
  -2   4   1       36.55       34.25      2.01 o 
  -1   4   1      213.70      277.62      6.66 o 
   0   4   1      496.52      551.71     10.09 o 
   1   4   1     1371.31     1446.79     16.90 o 
   2   4   1      310.24      347.75      7.96 o 
   3   4   1       16.38       15.93      1.12 o 
   4   4   1     1066.42     1088.84     13.13 o 
   5   4   1      325.11      334.16      6.20 o 
   6   4   1      644.48      599.02      8.85 o 
   7   4   1       37.61       27.67      3.06 o 
   8   4   1      565.08      568.43     10.58 o 
   9   4   1        0.80        1.25      2.43 o 
  10   4   1        8.68       10.95      2.71 o 
  11   4   1      341.19      366.17      9.38 o 
  12   4   1       67.58       64.42      5.06 o 
  13   4   1        3.82       -2.61      3.30 o 
 -13   5   1        6.73        0.84      3.19 o 
 -12   5   1       18.71       17.10      4.34 o 
 -11   5   1       64.50       60.14      8.77 o 
 -10   5   1        0.20        0.26      2.90 o 
  -9   5   1       97.47       88.26      6.58 o 
  -8   5   1     2024.26     1919.46     31.06 o 
  -7   5   1      485.15      458.09      9.22 o 
  -6   5   1      101.31      107.62      3.59 o 
  -5   5   1      115.19      110.35      3.39 o 
  -4   5   1       97.04       80.74      5.27 o 
  -3   5   1      475.41      486.70      9.72 o 
  -2   5   1     1059.85     1070.91     13.64 o 
  -1   5   1        2.70        4.34      1.04 o 
   0   5   1      194.69      200.51      4.74 o 
   1   5   1     1283.79     1366.77     16.63 o 
   2   5   1      345.50      360.27      6.02 o 
   3   5   1       79.61       64.49      2.21 o 
   5   5   1      409.68      408.20     10.88 o 
   6   5   1      700.00      687.54     11.66 o 
   7   5   1       46.74       35.13      4.16 o 
   8   5   1      647.53      600.77     25.98 o 
   9   5   1       24.51       20.69      3.36 o 
  10   5   1       20.24       29.74      4.03 o 
  11   5   1       10.46       14.44      4.31 o 
  12   5   1       33.15       45.72      4.61 o 
  13   5   1        3.38        4.59      5.27 o 
 -12   6   1       11.64        9.98      3.98 o 
 -11   6   1        0.53       -1.87      5.04 o 
 -10   6   1        0.04       -2.14      2.69 o 
  -9   6   1        0.34        1.34      2.63 o 
  -8   6   1     1184.09     1091.13     27.54 o 
  -7   6   1       12.64        8.59      2.63 o 
  -6   6   1     1589.29     1601.58     41.46 o 
  -5   6   1       37.84       42.79      2.95 o 
  -4   6   1      305.26      289.83      9.09 o 
  -3   6   1      571.01      639.17      8.88 o 
  -2   6   1      582.21      649.94      9.81 o 
  -1   6   1     2656.15     2795.87     31.99 o 
   0   6   1       47.21       42.18      2.79 o 
   1   6   1      407.99      461.25      7.56 o 
   2   6   1      277.50      260.03      5.27 o 
   3   6   1        4.41        3.35      1.10 o 
   4   6   1      323.57      304.82      5.83 o 
   5   6   1      249.89      244.91      6.11 o 
   6   6   1       45.80       57.86      4.32 o 
   7   6   1      149.95      148.41      7.73 o 
   8   6   1       41.84       33.59      4.90 o 
   9   6   1      424.03      425.50     11.35 o 
  10   6   1       93.16       96.05     10.18 o 
  11   6   1      342.98      339.78     11.13 o 
  12   6   1       64.85       84.28      6.85 o 
 -12   7   1       45.71       60.19      6.21 o 
 -11   7   1      129.68      149.20      8.12 o 
 -10   7   1       18.33       12.07      4.58 o 
  -9   7   1       13.84       19.41      4.65 o 
  -8   7   1        0.49        0.12      2.50 o 
  -7   7   1        6.41        5.87      2.65 o 
  -6   7   1      771.24      781.92     16.15 o 
  -5   7   1      102.28      113.38      7.38 o 
  -4   7   1      209.60      202.14      5.82 o 
  -3   7   1       26.90       27.18      1.66 o 
  -2   7   1       38.48       42.88      2.69 o 
  -1   7   1       23.72       26.14      2.49 o 
   0   7   1      259.95      257.36      5.15 o 
   1   7   1      391.97      407.03      7.42 o 
   2   7   1       83.91       87.26      3.54 o 
   3   7   1      778.99      775.58     13.08 o 
   4   7   1     1266.40     1257.77     18.66 o 
   5   7   1      588.07      570.81     12.52 o 
   6   7   1      545.92      504.00     12.10 o 
   7   7   1      208.58      202.00      7.68 o 
   8   7   1       78.12       84.39      7.21 o 
   9   7   1        2.65        4.78      3.65 o 
  10   7   1       83.62       96.80      6.57 o 
  11   7   1       87.67       95.36      6.94 o 
 -11   8   1        0.21        1.45      4.18 o 
 -10   8   1      213.37      215.42     12.19 o 
  -9   8   1        5.66       14.62      6.50 o 
  -8   8   1       79.50       94.43      6.62 o 
  -7   8   1      120.29       96.74      6.12 o 
  -6   8   1      273.04      261.45     12.66 o 
  -5   8   1      199.82      210.14      7.09 o 
  -4   8   1      425.05      425.57     14.28 o 
  -3   8   1       28.26       32.10      3.08 o 
  -2   8   1       23.43       26.14      3.04 o 
  -1   8   1       13.98       20.28      2.28 o 
   0   8   1        0.14        1.05      1.32 o 
   1   8   1        7.16        7.40      1.77 o 
   2   8   1      102.16      125.59      4.24 o 
   3   8   1      719.96      710.52     15.33 o 
   4   8   1       51.93       65.51      4.21 o 
   5   8   1      403.71      427.84     10.67 o 
   6   8   1       25.72       25.59      3.56 o 
   7   8   1      343.78      355.78     10.68 o 
   8   8   1       71.29       85.33      7.38 o 
   9   8   1       92.31      100.47      8.46 o 
  10   8   1      361.07      365.93     14.90 o 
  11   8   1        3.39        2.52      5.51 o 
 -10   9   1      191.85      155.68     10.60 o 
  -9   9   1        0.03        0.55      3.59 o 
  -8   9   1      157.49      158.53      8.20 o 
  -7   9   1       17.44        9.37      3.15 o 
  -6   9   1       24.70       26.54      3.67 o 
  -5   9   1        8.85       13.59      2.78 o 
  -4   9   1       24.62       22.95      4.61 o 
  -3   9   1       27.52       15.05      5.90 o 
  -2   9   1       62.27       69.65      3.88 o 
  -1   9   1       28.66       26.73      2.40 o 
   0   9   1      148.13      146.32      4.44 o 
   1   9   1       18.53       19.87      2.23 o 
   2   9   1       18.24       15.35      3.15 o 
   3   9   1       16.08       16.02      3.24 o 
   4   9   1      295.74      296.82      8.29 o 
   5   9   1       76.72       71.83      4.91 o 
   6   9   1        0.01       -2.38      2.42 o 
   7   9   1      111.49      118.91      7.35 o 
   8   9   1       15.71       10.21      4.03 o 
   9   9   1        0.42        5.81      4.06 o 
  10   9   1      147.41      155.94     10.70 o 
  -9  10   1       17.59       22.61      5.25 o 
  -8  10   1        9.16       11.36      4.21 o 
  -7  10   1        0.76        0.73      2.91 o 
  -6  10   1       17.04       10.14      3.41 o 
  -5  10   1       37.95       42.06      4.06 o 
  -4  10   1       39.41       36.29      3.26 o 
  -3  10   1      145.20      121.19      9.17 o 
  -2  10   1      218.96      203.45      9.25 o 
  -1  10   1       26.83       27.24      2.68 o 
   0  10   1       55.55       65.33      3.69 o 
   1  10   1      467.68      471.90     10.91 o 
   2  10   1       17.01       10.52      2.72 o 
   3  10   1        7.53        3.82      8.32 o 
   4  10   1        0.00        1.75      3.39 o 
   5  10   1      120.14      107.07      5.91 o 
   6  10   1      141.49      154.27      7.43 o 
   7  10   1       95.05       98.61     10.99 o 
   8  10   1       66.42       79.31      7.55 o 
   9  10   1        0.31        4.47      4.27 o 
  -7  11   1        3.79        2.57      3.16 o 
  -6  11   1        4.30        6.62      3.02 o 
  -5  11   1       73.95       71.76      5.18 o 
  -4  11   1        2.29        3.14      2.53 o 
  -3  11   1       63.14       56.73      7.10 o 
  -2  11   1        0.54       -1.04      3.41 o 
  -1  11   1       29.40       29.38      5.46 o 
   0  11   1       20.67       25.51      7.13 o 
   1  11   1        1.38        3.44      2.49 o 
   2  11   1       23.45       27.67      4.36 o 
   3  11   1       21.89       19.20      4.01 o 
   4  11   1       89.83       89.71      5.23 o 
   5  11   1        0.09        0.38      2.67 o 
   6  11   1      186.47      180.41      9.85 o 
   7  11   1       12.82        2.33      3.70 o 
  -5  12   1        0.01        0.46      2.89 o 
  -4  12   1        0.26        1.35      3.43 o 
  -3  12   1       56.43       42.79      5.42 o 
  -2  12   1        2.59       22.43      7.75 o 
  -1  12   1      228.48      235.55     17.64 o 
   0  12   1        0.04        4.92      4.21 o 
   1  12   1       31.96       15.39      7.52 o 
   2  12   1       93.34      118.51      8.16 o 
   3  12   1       40.02       43.91      5.71 o 
   4  12   1       55.78       54.94      4.98 o 
   5  12   1      132.10      126.85      6.86 o 
  -1  13   1      138.31      134.38     16.11 o 
   1  13   1        3.31        3.71      6.82 o 
 -14   0   2      540.37      551.31     22.28 o 
 -13   0   2      724.30      733.58     26.03 o 
 -12   0   2        6.64        5.09      3.66 o 
 -11   0   2       24.15       21.15      3.12 o 
 -10   0   2      620.19      567.67     11.70 o 
  -9   0   2     4177.29     3647.25     51.33 o 
  -8   0   2      476.61      397.03      7.76 o 
  -7   0   2        1.63        2.01      1.41 o 
  -6   0   2      448.10      478.50     10.62 o 
  -5   0   2      146.37      134.26      3.93 o 
  -4   0   2     6398.01     7053.44     95.02 o 
  -3   0   2     2967.11     3027.18     50.58 o 
  -2   0   2      988.95      887.89     21.41 o 
   0   0   2      476.47      465.29     11.03 o 
   2   0   2     2024.84     1936.81     31.41 o 
   3   0   2       97.74       85.12     10.45 o 
   4   0   2      907.91     1032.11     17.90 o 
   5   0   2      299.11      292.03      5.39 o 
   6   0   2     1247.26     1273.23     18.54 o 
   7   0   2      125.57      135.62      4.19 o 
   8   0   2       14.52       10.41      2.09 o 
   9   0   2       64.20       55.65      3.81 o 
  10   0   2       73.51       76.88      4.57 o 
  11   0   2       74.78       75.27      4.65 o 
  12   0   2       64.87       73.13      8.75 o 
  13   0   2        8.27       12.83      6.23 o 
  14   0   2       76.38      101.48      7.44 o 
 -14   1   2      407.86      421.02     13.34 o 
 -13   1   2      129.12      136.99      5.81 o 
 -12   1   2       85.72       96.85      4.77 o 
 -11   1   2      105.19       84.10      4.02 o 
 -10   1   2       68.00       63.49      2.68 o 
  -9   1   2     1078.29      940.62     10.80 o 
  -8   1   2      332.61      339.34      5.19 o 
  -7   1   2      338.14      319.06      7.32 o 
  -6   1   2      409.70      383.73      5.15 o 
  -5   1   2       34.11       49.68      1.70 o 
  -4   1   2     2803.42     2935.88     24.87 o 
  -3   1   2        0.18       -0.22      0.51 o 
  -2   1   2     4197.03     4271.47     55.94 o 
  -1   1   2     3773.87     4021.12     64.34 o 
   1   1   2       98.06      117.98      2.68 o 
   2   1   2     4389.99     4364.17     40.17 o 
   3   1   2     1667.62     1733.72     20.54 o 
   4   1   2     1621.27     1711.13     15.98 o 
   5   1   2     1490.06     1587.42     14.29 o 
   6   1   2        0.98        1.04      0.85 o 
   7   1   2      965.16      985.27     10.83 o 
   8   1   2      511.68      516.80      6.86 o 
   9   1   2      103.36       83.55      2.94 o 
  10   1   2        0.03       -0.25      2.62 o 
  11   1   2      101.74      110.08      4.85 o 
  12   1   2       18.12       19.91      3.02 o 
  13   1   2        2.26       -0.33      3.26 o 
 -14   2   2       81.51      100.16      6.66 o 
 -13   2   2       55.03       50.29      5.04 o 
 -12   2   2      143.69      140.04      5.56 o 
 -11   2   2      385.11      385.22      7.77 o 
 -10   2   2        9.39        9.19      1.95 o 
  -9   2   2      187.54      168.81      4.30 o 
  -8   2   2        0.00        0.13      1.44 o 
  -7   2   2      350.12      341.25      5.55 o 
  -6   2   2      278.92      290.88      4.39 o 
  -5   2   2       34.09       37.02      1.57 o 
  -4   2   2      264.99      281.56      4.08 o 
  -3   2   2      682.20      708.53     13.39 o 
  -2   2   2      598.54      724.93     14.30 o 
   0   2   2      520.24      582.14     11.34 o 
   1   2   2      579.43      526.35      6.87 o 
   2   2   2     5507.59     5523.07     73.89 o 
   3   2   2     2705.35     2884.89     48.20 o 
   4   2   2     2238.09     2380.17     25.54 o 
   5   2   2        0.00       -0.13      0.77 o 
   6   2   2     2368.87     2300.05     21.52 o 
   7   2   2      339.88      304.17      5.16 o 
   8   2   2      179.30      175.42      3.69 o 
   9   2   2      214.83      196.37      4.46 o 
  10   2   2      228.50      210.53      4.81 o 
  11   2   2       29.79       34.22      3.19 o 
  12   2   2      206.70      221.23      8.10 o 
  13   2   2       11.46       12.84      3.75 o 
 -14   3   2       26.68       16.28      4.23 o 
 -13   3   2      288.69      319.69     10.30 o 
 -12   3   2       43.59       47.16      4.84 o 
 -11   3   2        6.70        2.49      2.38 o 
 -10   3   2      154.40      165.53      6.12 o 
  -9   3   2      227.60      201.17      4.51 o 
  -8   3   2        5.27        2.32      1.62 o 
  -7   3   2       59.14       84.05      2.68 o 
  -6   3   2       63.02       71.94      3.01 o 
  -5   3   2       45.31       60.38      1.95 o 
  -4   3   2      711.84      735.61     17.02 o 
  -3   3   2     1068.21     1165.92     15.52 o 
  -2   3   2       34.77       29.72      2.94 o 
  -1   3   2      560.43      574.88      9.09 o 
   0   3   2      180.77      196.68      4.60 o 
   2   3   2      663.20      676.44     10.17 o 
   3   3   2     1036.15     1126.97     20.76 o 
   4   3   2      270.44      299.96      6.50 o 
   5   3   2        2.68        3.47      1.03 o 
   6   3   2      177.75      207.70      4.84 o 
   7   3   2      162.11      130.41      4.24 o 
   8   3   2      886.75      833.17     13.58 o 
   9   3   2      475.02      475.01      9.72 o 
  10   3   2        0.00       -0.14      2.28 o 
  11   3   2       30.49       36.26      3.67 o 
  12   3   2       59.61       63.58      5.47 o 
  13   3   2      117.09      124.49      7.39 o 
 -13   4   2       41.38       45.73      5.24 o 
 -12   4   2      116.53      138.04      6.52 o 
 -11   4   2        8.30        5.75      2.75 o 
 -10   4   2       18.50       26.09      3.11 o 
  -9   4   2      741.95      687.12     12.39 o 
  -8   4   2       37.41       27.53      2.73 o 
  -7   4   2      290.54      290.15      9.55 o 
  -6   4   2       49.01       57.15      3.54 o 
  -5   4   2      171.23      164.33      4.83 o 
  -4   4   2        8.20        5.20      1.73 o 
  -3   4   2      906.37      963.95     13.68 o 
  -2   4   2        1.58        1.57      0.76 o 
  -1   4   2      286.17      342.05      6.16 o 
   0   4   2       59.86       34.36      2.00 o 
   1   4   2      894.83      971.44     15.94 o 
   2   4   2       74.26       88.08      4.33 o 
   3   4   2      178.88      181.25      3.76 o 
   4   4   2       52.23       53.86      2.00 o 
   5   4   2      187.85      170.59      3.86 o 
   6   4   2     2890.69     2845.58     36.08 o 
   7   4   2      197.93      193.10      9.83 o 
   8   4   2        2.52       -1.10      1.86 o 
   9   4   2      377.23      342.65      8.22 o 
  10   4   2      454.87      451.45     10.06 o 
  11   4   2       13.49       15.28      3.19 o 
  12   4   2       63.43       71.99      5.21 o 
  13   4   2       98.67       92.10      6.72 o 
 -13   5   2       57.15       56.06      5.18 o 
 -12   5   2      129.29      133.96      7.77 o 
 -11   5   2       34.23       42.75      4.76 o 
 -10   5   2      475.22      485.20     12.49 o 
  -9   5   2        7.05        9.03      2.75 o 
  -8   5   2        4.04        4.24      3.03 o 
  -7   5   2      217.22      223.76      5.39 o 
  -6   5   2       53.65       58.30      3.17 o 
  -5   5   2     1062.97     1056.50     21.32 o 
  -4   5   2      232.84      216.42      7.15 o 
  -3   5   2      522.96      550.89     10.52 o 
  -2   5   2      330.29      406.60      5.81 o 
  -1   5   2      275.18      289.54      5.29 o 
   0   5   2      241.43      293.79      5.96 o 
   1   5   2       69.85       80.71      2.61 o 
   2   5   2     1066.34     1150.68     13.84 o 
   3   5   2       31.41       24.75      1.36 o 
   4   5   2       22.84       27.32      2.25 o 
   5   5   2        6.09       11.69      1.93 o 
   6   5   2     2226.55     2127.26     28.10 o 
   7   5   2      282.53      291.62      8.06 o 
   8   5   2       52.00       41.58      7.17 o 
   9   5   2       72.36       69.21      5.05 o 
  10   5   2       58.98       46.38      4.71 o 
  11   5   2       68.21       75.36      6.34 o 
  12   5   2       11.70        5.65      3.17 o 
 -12   6   2       54.22       56.29      5.85 o 
 -11   6   2       67.30       69.82      5.98 o 
 -10   6   2       43.98       51.87      4.92 o 
  -9   6   2      613.88      592.73     13.76 o 
  -8   6   2       19.37       21.74      3.61 o 
  -7   6   2        3.24       -0.03      2.31 o 
  -6   6   2      183.48      187.88      6.77 o 
  -5   6   2      299.30      315.11      7.21 o 
  -4   6   2       22.98       20.61      2.24 o 
  -3   6   2        1.57        3.20      1.34 o 
  -2   6   2       16.62       21.42      1.44 o 
  -1   6   2       79.94       94.05      3.27 o 
   0   6   2      821.51      900.67     12.41 o 
   1   6   2      205.27      209.96      4.62 o 
   2   6   2       74.85       68.22      3.49 o 
   3   6   2      113.19      123.92      2.77 o 
   4   6   2       81.08       87.33      4.57 o 
   5   6   2        0.72        1.98      1.59 o 
   6   6   2      545.46      548.58     12.56 o 
   7   6   2       62.87       60.91      5.74 o 
   8   6   2       44.44       47.01      5.61 o 
   9   6   2       16.91       14.65      3.84 o 
  10   6   2        7.00        5.25      3.06 o 
  11   6   2      356.98      381.75     11.95 o 
  12   6   2        1.41        5.56      3.52 o 
 -12   7   2       97.53       94.53      7.24 o 
 -11   7   2      215.46      228.73     11.59 o 
 -10   7   2       10.41       10.37      3.30 o 
  -9   7   2       15.16       10.75      3.95 o 
  -8   7   2        8.52        8.27      3.91 o 
  -7   7   2      141.80      148.85      6.62 o 
  -6   7   2      917.60      921.72     22.51 o 
  -5   7   2      114.33      117.14      5.52 o 
  -4   7   2        0.85        6.75      3.95 o 
  -3   7   2      910.53      874.86     17.62 o 
  -2   7   2       54.40       58.16      3.34 o 
  -1   7   2      312.08      336.64      7.46 o 
   0   7   2      433.04      455.58      8.02 o 
   1   7   2       31.99       47.03      3.61 o 
   2   7   2       45.58       52.33      2.87 o 
   3   7   2      268.15      240.34      6.35 o 
   4   7   2       22.64       21.11      2.30 o 
   5   7   2      136.07      139.14      5.71 o 
   6   7   2        0.10        1.62      2.18 o 
   7   7   2      919.52      866.73     22.90 o 
   8   7   2      370.40      351.25     27.56 o 
   9   7   2       78.72       67.25      7.05 o 
  10   7   2       40.26       32.84      4.51 o 
  11   7   2      228.56      235.11      9.60 o 
 -11   8   2      470.07      447.17     17.18 o 
 -10   8   2       49.37       47.53      7.53 o 
  -9   8   2      195.44      182.51     10.34 o 
  -8   8   2       25.53       25.26      3.97 o 
  -7   8   2       22.07       20.87      3.57 o 
  -6   8   2       10.68       10.82      2.81 o 
  -5   8   2      129.08      113.62      5.50 o 
  -4   8   2      606.45      593.25     17.38 o 
  -3   8   2       44.28       44.29      4.09 o 
  -2   8   2     1014.21      936.83     13.80 o 
  -1   8   2      111.68      128.94      4.36 o 
   0   8   2       22.22       24.84      2.19 o 
   1   8   2      311.82      322.30      7.34 o 
   2   8   2      124.92      109.32      5.88 o 
   3   8   2       84.19       90.72      5.75 o 
   4   8   2      948.88      938.02     15.36 o 
   5   8   2      261.95      260.13      8.07 o 
   6   8   2      332.15      313.39     13.34 o 
   7   8   2       18.63       29.00      4.65 o 
   8   8   2      166.89      144.97     29.69 o 
   9   8   2        4.45        7.67      7.09 o 
  10   8   2       54.74       46.03      6.79 o 
  11   8   2       41.09       30.86      8.07 o 
 -10   9   2        4.05       -2.34      3.87 o 
  -9   9   2      193.65      194.32     10.43 o 
  -8   9   2      205.29      192.83     13.22 o 
  -7   9   2        8.17       12.34      3.33 o 
  -6   9   2       50.85       56.10      4.68 o 
  -5   9   2      178.74      171.94      6.57 o 
  -4   9   2      391.83      332.65     12.95 o 
  -3   9   2      151.85      148.96      9.08 o 
  -2   9   2       18.55       23.62      2.89 o 
  -1   9   2       89.41       95.34      4.64 o 
   0   9   2      127.01      139.58      4.42 o 
   1   9   2       17.43       19.51      2.91 o 
   2   9   2       38.45       39.22      4.23 o 
   3   9   2        4.47        2.22      2.51 o 
   4   9   2      474.36      457.02     11.69 o 
   5   9   2      168.90      172.58      6.79 o 
   6   9   2        3.18        4.02      2.68 o 
   7   9   2       62.90       65.31      6.43 o 
   8   9   2        2.31       -1.49      3.35 o 
   9   9   2        8.66        5.87      4.33 o 
  10   9   2       42.32       46.91     10.12 o 
  -9  10   2      132.24      128.68      9.38 o 
  -8  10   2       23.35       25.71      5.55 o 
  -7  10   2       28.46       26.60      5.76 o 
  -6  10   2      196.30      200.71      8.70 o 
  -5  10   2      414.45      442.30     11.34 o 
  -4  10   2       97.87       83.78     11.74 o 
  -3  10   2        0.76       -1.55      6.34 o 
  -2  10   2      107.19      109.22      8.58 o 
  -1  10   2       25.05       22.71      2.92 o 
   0  10   2      297.74      275.32      8.09 o 
   1  10   2       78.93       78.18      5.14 o 
   2  10   2      415.47      411.83     10.26 o 
   3  10   2       63.75       56.82      5.81 o 
   4  10   2      349.89      376.48     10.03 o 
   5  10   2        0.46        0.57      2.38 o 
   6  10   2       19.64       12.52      3.33 o 
   7  10   2       19.02       22.34      4.72 o 
   8  10   2       28.91       24.22      5.10 o 
   9  10   2        7.60       12.29      5.01 o 
  -7  11   2        9.31       14.35      3.64 o 
  -6  11   2        0.25       -1.61      2.98 o 
  -5  11   2       15.45       16.91      4.13 o 
  -4  11   2        0.51        0.18      2.12 o 
  -3  11   2       10.72       11.40      4.44 o 
  -2  11   2        1.67        1.40      2.92 o 
  -1  11   2        0.04        1.25      3.64 o 
   0  11   2      132.32      132.48      6.83 o 
   1  11   2       27.91       31.46      3.83 o 
   2  11   2       18.54       17.68      3.94 o 
   3  11   2      206.88      205.82      6.22 o 
   4  11   2        0.85       -0.90      2.39 o 
   5  11   2        1.13        2.59      2.83 o 
   6  11   2        4.51        9.07      3.62 o 
   7  11   2      156.94      152.74      9.47 o 
  -5  12   2       27.46       25.93      3.73 o 
  -4  12   2       26.38       23.04      4.57 o 
  -3  12   2        8.21       -0.78      5.74 o 
  -2  12   2      200.14      213.83     17.33 o 
  -1  12   2      105.89      112.80     13.99 o 
   0  12   2       72.91       65.31      7.78 o 
   1  12   2        1.84        1.90      3.36 o 
   2  12   2        7.48        8.26      3.87 o 
   3  12   2        4.99       10.17      2.51 o 
   4  12   2       12.62       14.68      3.01 o 
   5  12   2       23.35       26.66      3.69 o 
  -1  13   2        2.67        8.61      7.31 o 
   1  13   2       39.64       20.26      8.68 o 
 -14   1   3       16.84       11.27      3.76 o 
 -13   1   3        2.73        6.66      2.83 o 
 -12   1   3       69.76       76.27      4.25 o 
 -11   1   3       20.96       17.91      2.47 o 
 -10   1   3       74.70       63.89      2.70 o 
  -9   1   3        6.33        5.69      2.34 o 
  -8   1   3      284.85      285.77      4.73 o 
  -7   1   3       53.76       56.31      2.54 o 
  -6   1   3        5.01       -0.76      0.76 o 
  -5   1   3     4489.79     4824.90     37.83 o 
  -4   1   3      442.84      548.35      7.61 o 
  -3   1   3      731.46      698.05      7.83 o 
  -2   1   3       59.45       99.87      2.42 o 
  -1   1   3       20.24       11.40      1.87 o 
   0   1   3       32.33       -0.11      0.30 o 
   1   1   3     3647.26     3626.17    109.57 o 
   2   1   3      901.26      892.18      8.86 o 
   3   1   3      197.20      231.95      4.71 o 
   4   1   3     1338.64     1479.36     15.02 o 
   5   1   3        8.73        9.80      1.00 o 
   6   1   3       62.23       63.89      2.24 o 
   7   1   3      620.99      603.24      7.88 o 
   8   1   3     1834.18     1788.01     17.91 o 
   9   1   3        0.88        0.55      1.92 o 
  10   1   3       94.96       98.78      4.48 o 
  11   1   3        4.35        2.97      2.27 o 
  12   1   3       41.28       45.41      3.60 o 
  13   1   3        3.85        3.63      3.17 o 
 -14   2   3      214.81      227.56     12.52 o 
 -13   2   3       10.78        8.36      3.49 o 
 -12   2   3       26.68       33.76      4.21 o 
 -11   2   3        0.04       -1.69      1.69 o 
 -10   2   3      104.03      103.46      3.93 o 
  -9   2   3      203.98      180.31      5.32 o 
  -8   2   3       68.89       57.08      2.72 o 
  -7   2   3      402.33      368.90      5.79 o 
  -6   2   3       79.73       82.82      2.21 o 
  -5   2   3     2143.85     2361.86     21.92 o 
  -4   2   3      259.33      279.07      4.36 o 
  -3   2   3     1677.90     1879.31     26.46 o 
  -2   2   3     3612.39     3950.20     94.49 o 
  -1   2   3    18242.96    19220.79    446.49 o 
   0   2   3    60032.48    58923.34    965.60 o 
   1   2   3     3599.45     3490.17     40.86 o 
   2   2   3      368.83      349.35      8.47 o 
   3   2   3       31.37       40.34      3.61 o 
   4   2   3      329.93      328.78      5.43 o 
   5   2   3     2852.57     2973.04     26.94 o 
   6   2   3      114.81      114.40      2.72 o 
   7   2   3      809.36      724.68      8.45 o 
   8   2   3       72.11       57.95      4.64 o 
   9   2   3        0.09       -1.41      1.41 o 
  10   2   3      249.87      244.60      5.86 o 
  11   2   3       98.52       99.83      4.72 o 
  12   2   3       33.56       40.92      5.60 o 
  13   2   3       57.83       58.17      6.19 o 
 -14   3   3       93.55       96.37      6.97 o 
 -13   3   3       11.64       10.09      4.44 o 
 -12   3   3      119.32      122.36      6.31 o 
 -11   3   3      115.87      125.21      5.62 o 
 -10   3   3       29.64       17.99      2.52 o 
  -9   3   3      304.62      269.59      6.22 o 
  -8   3   3       41.69       27.54      2.10 o 
  -7   3   3        8.96       11.06      1.32 o 
  -6   3   3       30.13       24.90      1.53 o 
  -5   3   3      404.42      428.26      5.60 o 
  -4   3   3      315.73      313.45      4.91 o 
  -3   3   3      535.75      576.51      8.67 o 
  -2   3   3      392.07      396.99      7.34 o 
  -1   3   3     2042.91     2095.33     26.34 o 
   3   3   3       45.03       46.32      3.97 o 
   4   3   3      114.16      108.56      3.05 o 
   5   3   3        3.12        3.72      1.08 o 
   6   3   3      427.90      421.19      6.79 o 
   7   3   3      352.62      340.57      7.23 o 
   8   3   3       38.30       42.81      3.26 o 
   9   3   3       53.02       49.64      3.68 o 
  10   3   3        2.54        1.77      2.16 o 
  11   3   3        6.87       10.91      2.79 o 
  12   3   3       78.30       84.62      6.04 o 
  13   3   3       21.82       14.60      4.93 o 
 -13   4   3      243.72      256.56      9.57 o 
 -12   4   3       44.87       45.45      4.32 o 
 -11   4   3      108.85      112.04      5.79 o 
 -10   4   3        4.32        4.02      2.39 o 
  -9   4   3       73.32       83.48      5.69 o 
  -8   4   3      230.37      221.15      7.02 o 
  -7   4   3      275.02      246.82      5.58 o 
  -6   4   3      102.40      105.77      5.64 o 
  -5   4   3      367.07      405.15      5.83 o 
  -4   4   3      769.37      775.13     10.05 o 
  -3   4   3      250.24      304.28      5.86 o 
  -2   4   3      742.55      842.30     11.96 o 
  -1   4   3     1192.78     1304.05     27.93 o 
   0   4   3     1491.51     1643.00     21.29 o 
   1   4   3       66.66       64.38      3.09 o 
   2   4   3      432.78      587.05      7.70 o 
   3   4   3      130.01      158.11      5.95 o 
   4   4   3      514.27      607.67      8.52 o 
   5   4   3       18.22       18.95      3.00 o 
   6   4   3      571.65      555.48      9.70 o 
   7   4   3      433.30      413.87      7.34 o 
   8   4   3        8.34        7.57      2.56 o 
   9   4   3       50.60       37.64      3.38 o 
  10   4   3        0.23        1.93      3.35 o 
  11   4   3       12.43       13.88      3.10 o 
  12   4   3      251.03      250.95      9.22 o 
  13   4   3        1.39       -0.78      3.45 o 
 -13   5   3        0.00       -1.43      3.03 o 
 -12   5   3      104.30      104.76      6.10 o 
 -11   5   3       11.00       13.44      3.54 o 
 -10   5   3       40.24       46.09      4.61 o 
  -9   5   3      348.47      299.31      8.93 o 
  -8   5   3        0.04       -1.85      1.85 o 
  -7   5   3      206.99      186.64      4.99 o 
  -6   5   3      206.83      178.41      4.50 o 
  -5   5   3        3.37        3.38      3.11 o 
  -4   5   3      149.32      121.95      7.64 o 
  -3   5   3        0.62        0.53      1.00 o 
  -2   5   3      465.10      480.67      6.53 o 
  -1   5   3      114.55       88.15      2.83 o 
   0   5   3      355.01      372.97      6.27 o 
   1   5   3      719.47      725.77     11.24 o 
   2   5   3      892.81      932.68     15.62 o 
   3   5   3      193.76      175.45      3.30 o 
   5   5   3      638.42      658.19     12.26 o 
   6   5   3      156.16      129.82      4.32 o 
   7   5   3       20.01       28.74      3.38 o 
   8   5   3      252.57      244.28      7.80 o 
   9   5   3       52.58       48.14      5.55 o 
  10   5   3        0.34       -2.12      2.34 o 
  11   5   3       14.08       19.29      3.50 o 
  12   5   3       44.47       54.32      5.21 o 
 -12   6   3      301.53      326.54     20.29 o 
 -11   6   3       32.61       35.36      4.65 o 
 -10   6   3        3.40        3.86      2.93 o 
  -9   6   3      215.76      217.31      8.38 o 
  -8   6   3      323.04      307.50      9.54 o 
  -7   6   3      115.24      126.35      5.98 o 
  -6   6   3       14.23       19.76      2.54 o 
  -5   6   3       17.46       15.48      2.73 o 
  -4   6   3     1989.00     1903.30     45.93 o 
  -3   6   3      748.53      786.49     14.38 o 
  -2   6   3      165.03      177.15      3.64 o 
  -1   6   3      453.89      503.24      8.15 o 
   0   6   3      861.42      997.46     13.45 o 
   1   6   3      124.92      143.04      3.75 o 
   2   6   3      163.97      162.06      3.21 o 
   3   6   3       52.51       52.05      3.66 o 
   4   6   3       78.10       71.49      3.53 o 
   5   6   3      350.57      322.03     10.29 o 
   6   6   3        9.59        3.05      3.33 o 
   7   6   3      678.20      610.19     19.18 o 
   8   6   3       58.99       54.30      5.94 o 
   9   6   3       10.96       13.00      3.19 o 
  10   6   3       40.04       42.50      4.72 o 
  11   6   3      311.58      328.71     11.30 o 
  12   6   3        4.98       10.02      4.63 o 
 -12   7   3        3.62        4.01      3.63 o 
 -11   7   3       14.63       22.03      5.60 o 
 -10   7   3       33.04       34.63      8.66 o 
  -9   7   3       31.93       36.78      7.02 o 
  -8   7   3      675.50      647.19     15.17 o 
  -7   7   3        0.18        1.09      2.77 o 
  -6   7   3       16.67       20.22      4.13 o 
  -5   7   3      267.84      267.42      9.95 o 
  -4   7   3      848.40      870.12     17.05 o 
  -3   7   3      138.45      148.43      4.99 o 
  -2   7   3      253.70      255.00      5.75 o 
  -1   7   3       73.96       63.66      3.21 o 
   0   7   3      122.73      116.82      3.87 o 
   1   7   3      171.10      181.97      4.64 o 
   2   7   3       78.94       74.78      2.88 o 
   3   7   3     2611.26     2493.62     33.06 o 
   4   7   3      573.17      575.36     11.20 o 
   5   7   3       15.41       12.27      2.16 o 
   6   7   3       19.29       16.73      3.76 o 
   7   7   3       15.67       16.03      3.71 o 
   8   7   3       53.43       35.37      5.11 o 
   9   7   3       91.48       90.55     14.63 o 
  10   7   3        4.16        0.90      3.19 o 
  11   7   3      214.17      207.04      9.81 o 
 -11   8   3      240.38      232.46     12.59 o 
 -10   8   3       74.59       77.03     11.68 o 
  -9   8   3       31.60       27.20      4.26 o 
  -8   8   3       92.07       82.80      6.03 o 
  -7   8   3      114.19      114.40      7.14 o 
  -6   8   3      296.34      315.52     10.97 o 
  -5   8   3      443.83      442.71     14.95 o 
  -4   8   3      417.90      399.17     11.83 o 
  -3   8   3      318.60      334.81      8.05 o 
  -2   8   3       45.36       46.83      3.10 o 
  -1   8   3        0.09        3.38      1.58 o 
   0   8   3       75.84       73.56      3.35 o 
   1   8   3       13.13       14.88      2.06 o 
   2   8   3      113.15      114.96      7.61 o 
   3   8   3      505.59      531.53      9.96 o 
   4   8   3        5.07        3.55      1.84 o 
   5   8   3       29.18       37.75      3.76 o 
   6   8   3      122.71      122.64      6.47 o 
   7   8   3       10.52       14.41      4.53 o 
   8   8   3      193.20      176.55      9.49 o 
   9   8   3      133.70      139.09     12.83 o 
  10   8   3       23.19       19.38      5.30 o 
 -10   9   3       19.61       22.83     11.44 o 
  -9   9   3      206.62      215.32     10.82 o 
  -8   9   3      184.95      184.15      8.37 o 
  -7   9   3      395.16      413.56     11.69 o 
  -6   9   3      282.15      264.71      8.69 o 
  -5   9   3      115.06      115.92      8.92 o 
  -4   9   3      142.20      149.54      8.63 o 
  -3   9   3      194.72      196.72     11.67 o 
  -2   9   3      527.95      519.63     11.48 o 
  -1   9   3      151.24      142.57      4.89 o 
   0   9   3       15.08       16.94      2.13 o 
   1   9   3       90.77       86.75      6.30 o 
   2   9   3       34.89       33.20      4.06 o 
   3   9   3        5.68        7.05      1.87 o 
   4   9   3        1.99        1.80      3.20 o 
   5   9   3        0.52       -0.21      2.32 o 
   6   9   3       60.95       56.73      6.68 o 
   7   9   3        1.70        1.25      3.13 o 
   8   9   3       27.10       35.38      5.34 o 
   9   9   3      310.97      297.84     13.28 o 
  10   9   3       41.26       36.31      6.38 o 
  -9  10   3       17.87       18.03      4.98 o 
  -8  10   3       76.32       70.47      6.04 o 
  -7  10   3        2.44        6.96      3.12 o 
  -6  10   3        4.87        5.99      3.15 o 
  -5  10   3        7.91       11.98      2.92 o 
  -4  10   3       61.61       59.62      6.99 o 
  -3  10   3        0.52        2.28      3.40 o 
  -2  10   3      576.67      593.23     12.44 o 
  -1  10   3      247.42      249.28     10.61 o 
   0  10   3      312.27      298.11      8.51 o 
   1  10   3      148.80      141.86      6.54 o 
   2  10   3      287.12      280.95      8.47 o 
   3  10   3       11.73       12.33      2.51 o 
   4  10   3      102.66       95.59     10.23 o 
   5  10   3        4.67        5.22      3.16 o 
   6  10   3        0.28       -2.81      2.94 o 
   7  10   3      107.36       97.51      7.90 o 
   8  10   3      134.22      119.18      9.31 o 
  -8  11   3        0.46       -0.92      4.23 o 
  -7  11   3       48.89       49.53      5.11 o 
  -6  11   3        6.29        5.80      3.12 o 
  -5  11   3       66.60       69.19      4.95 o 
  -4  11   3       34.57       46.74      6.74 o 
  -3  11   3        4.51        7.72      4.29 o 
  -2  11   3        1.61       -2.00      4.56 o 
  -1  11   3       49.22       45.24      6.27 o 
   0  11   3       22.38       22.84      3.48 o 
   1  11   3        2.39        5.36      2.61 o 
   2  11   3        4.20        6.89      2.81 o 
   3  11   3      585.42      583.69     22.19 o 
   4  11   3      128.76      139.77      6.62 o 
   5  11   3      323.41      318.53     10.22 o 
   6  11   3       35.18       33.07      6.60 o 
   7  11   3        8.13       10.19      4.26 o 
  -5  12   3       11.89       11.62      3.27 o 
  -4  12   3       68.06       51.08      7.54 o 
  -3  12   3       28.54       23.52      7.94 o 
  -2  12   3       46.91       69.41     11.65 o 
  -1  12   3       18.61       13.19      6.94 o 
   0  12   3        1.54       -2.43      5.31 o 
   1  12   3       21.01       25.68      3.97 o 
   2  12   3        0.62       -3.04      3.04 o 
   3  12   3        1.32        4.48      3.49 o 
   4  12   3        6.22        2.51      3.72 o 
   5  12   3      119.74      152.97      7.73 o 
  -1  13   3      110.64      137.22     16.19 o 
   0  13   3        9.59       20.69      8.23 o 
 -14   0   4       86.52       84.90     10.21 o 
 -13   0   4        4.49        0.91      3.84 o 
 -12   0   4      143.36      123.50      5.84 o 
 -11   0   4       16.44       19.65      3.02 o 
 -10   0   4       57.24       29.31      3.25 o 
  -9   0   4        0.40        3.64      2.00 o 
  -8   0   4        0.14       -1.87      1.87 o 
  -7   0   4      313.20      372.61      7.10 o 
  -6   0   4     1069.33     1179.78     16.00 o 
  -5   0   4      436.97      472.59      8.47 o 
  -4   0   4     8190.84     8423.18     97.87 o 
  -3   0   4      361.83      275.10      5.43 o 
  -2   0   4     4770.21     5334.11    118.85 o 
  -1   0   4      991.67      587.76     14.19 o 
   0   0   4     4954.33     5074.57     64.80 o 
   1   0   4        1.77       -0.66      0.66 o 
   2   0   4        0.30        5.88      1.23 o 
   3   0   4      290.38      206.11      7.07 o 
   4   0   4     1130.29      832.94     24.69 o 
   5   0   4      138.21      107.11      3.90 o 
   6   0   4      701.80      647.05     10.12 o 
   7   0   4      609.76      576.49     10.68 o 
   8   0   4     1794.85     1720.55     26.26 o 
   9   0   4      749.73      718.28     13.51 o 
  10   0   4       37.87       31.31      3.31 o 
  11   0   4      136.49      143.57      7.12 o 
  12   0   4      241.98      248.84     14.03 o 
  13   0   4        7.17       11.22      4.37 o 
 -14   1   4      166.37      184.34      8.06 o 
 -13   1   4       36.07       44.25      3.89 o 
 -12   1   4       13.60       14.67      2.47 o 
 -11   1   4       25.00       28.07      2.75 o 
 -10   1   4      114.85       87.94      3.30 o 
  -9   1   4       47.37       34.97      2.13 o 
  -8   1   4       26.85       11.20      1.53 o 
  -7   1   4      840.70      902.63     10.96 o 
  -6   1   4      100.78       79.27      2.12 o 
  -5   1   4      340.58      335.62      4.37 o 
  -4   1   4        1.28        0.72      0.58 o 
  -3   1   4       60.84       59.71      1.55 o 
  -2   1   4        7.34       10.63      1.10 o 
  -1   1   4     6952.39     7065.28    113.52 o 
   0   1   4     1501.21     1502.61     34.20 o 
   1   1   4     1046.62      970.83     12.99 o 
   2   1   4     1383.14     1537.34     14.81 o 
   3   1   4      917.23      981.19     10.09 o 
   4   1   4      200.96      217.74      3.98 o 
   5   1   4      183.86      238.82      3.61 o 
   6   1   4      367.30      341.04      4.80 o 
   7   1   4        8.20       11.57      1.46 o 
   8   1   4      515.80      504.96      6.80 o 
   9   1   4      386.94      379.76      6.29 o 
  10   1   4        7.98        4.22      2.18 o 
  11   1   4      134.44      144.80      4.69 o 
  12   1   4       34.97       26.72      3.15 o 
  13   1   4        1.88        0.85      3.90 o 
 -14   2   4        9.92        9.25      3.82 o 
 -13   2   4        0.16       -3.00      3.00 o 
 -12   2   4        0.15       -1.01      2.28 o 
 -11   2   4       36.87       37.01      2.80 o 
 -10   2   4      609.92      591.99      8.98 o 
  -9   2   4        1.39       -1.46      1.68 o 
  -8   2   4      111.42       74.17      3.03 o 
  -7   2   4        6.14        3.75      1.33 o 
  -6   2   4        5.33        7.19      1.04 o 
  -5   2   4     3184.11     3475.74     31.45 o 
  -4   2   4     3837.39     4000.08    104.69 o 
  -3   2   4      719.17      775.62     10.06 o 
  -2   2   4       17.52       10.48      1.09 o 
  -1   2   4    24938.78    26476.59    348.50 o 
   0   2   4    12777.59    12702.80    207.78 o 
   1   2   4     8054.59     8484.66     97.87 o 
   2   2   4      519.40      558.58     11.11 o 
   3   2   4     2384.68     2444.39     25.86 o 
   4   2   4     1823.30     1839.29     18.38 o 
   5   2   4       12.12        8.25      0.99 o 
   6   2   4      992.25      984.45     11.37 o 
   7   2   4      303.26      294.19      5.20 o 
   8   2   4      432.41      409.13      7.23 o 
   9   2   4      606.83      566.98      9.27 o 
  10   2   4       15.16       18.23      2.32 o 
  11   2   4      166.61      168.79      6.66 o 
  12   2   4       28.52       27.50      4.09 o 
  13   2   4       24.73       18.77      4.74 o 
 -14   3   4       17.60       17.12      4.34 o 
 -13   3   4       17.58       15.83      4.03 o 
 -12   3   4       52.46       51.80      4.40 o 
 -11   3   4       56.82       58.48      4.33 o 
 -10   3   4       36.12       39.96      3.14 o 
  -9   3   4      640.84      662.00      8.22 o 
  -8   3   4     1707.82     1645.34     18.12 o 
  -7   3   4       40.67       59.94      1.99 o 
  -6   3   4      576.55      556.59      7.00 o 
  -5   3   4      624.46      662.73     12.49 o 
  -4   3   4     3810.24     4097.37     49.01 o 
  -3   3   4      979.53      969.43     13.26 o 
  -2   3   4       52.65       47.75      2.31 o 
   0   3   4     4893.26     5066.33     60.23 o 
   1   3   4      347.36      213.41      8.62 o 
   2   3   4       12.31       20.51      1.24 o 
   3   3   4     1187.64     1194.12     48.92 o 
   4   3   4     1511.93     1547.74     19.72 o 
   5   3   4        4.24        4.32      1.69 o 
   6   3   4       42.18       51.43      2.98 o 
   7   3   4      188.74      163.92      5.03 o 
   8   3   4      332.48      319.37      7.47 o 
   9   3   4       35.87       29.98      3.11 o 
  10   3   4       30.16       37.12      3.57 o 
  11   3   4        3.01        1.91      4.98 o 
  12   3   4      129.59      119.87      7.00 o 
  13   3   4       97.67       93.50      8.08 o 
 -13   4   4      126.86      140.68     11.56 o 
 -12   4   4        7.07        6.99      2.99 o 
 -11   4   4        0.43        0.66      2.39 o 
 -10   4   4       21.22       17.80      2.92 o 
  -9   4   4        8.71        5.31      2.01 o 
  -8   4   4      529.75      540.68      9.30 o 
  -7   4   4      131.26      140.69      6.56 o 
  -5   4   4      190.88      194.58      5.98 o 
  -4   4   4      116.55      112.88      2.84 o 
  -3   4   4     4110.00     4349.83     52.62 o 
  -2   4   4      269.30      299.36      5.59 o 
  -1   4   4      785.51      818.07     12.54 o 
   0   4   4       19.53       26.26      1.62 o 
   1   4   4     1529.89     1627.96     24.90 o 
   2   4   4       11.68       23.32      1.32 o 
   3   4   4      151.97      145.97      3.47 o 
   4   4   4      137.56      125.34      4.80 o 
   5   4   4      150.54      129.76      4.52 o 
   6   4   4        1.45        4.53      1.64 o 
   7   4   4       70.46       53.72      3.39 o 
   8   4   4        0.33       -0.78      1.84 o 
   9   4   4        4.06        5.17      2.25 o 
  10   4   4       77.93       70.48      4.63 o 
  11   4   4      156.55      160.55      6.62 o 
  12   4   4       22.83       25.20      4.34 o 
  13   4   4       94.15       84.88      9.58 o 
 -13   5   4      334.30      354.80     12.43 o 
 -12   5   4        1.82       -0.12      2.70 o 
 -11   5   4      454.41      456.37     12.54 o 
 -10   5   4       58.97       60.95      5.05 o 
  -9   5   4       19.31       22.98      3.69 o 
  -8   5   4       47.32       52.99      3.27 o 
  -7   5   4      600.76      601.96      9.75 o 
  -6   5   4      366.91      339.00      6.42 o 
  -5   5   4        2.94        2.18      1.75 o 
  -4   5   4        8.20       13.42      1.96 o 
  -3   5   4      113.66      106.44      5.16 o 
  -2   5   4       10.91       12.07      1.15 o 
  -1   5   4        4.41        3.63      1.13 o 
   0   5   4     2056.79     2123.01     24.58 o 
   1   5   4     1310.08     1467.07     19.90 o 
   2   5   4      383.83      400.59      4.97 o 
   3   5   4      806.07      881.52     12.57 o 
   5   5   4      146.94      151.89      5.45 o 
   6   5   4        1.46        5.70      1.84 o 
   7   5   4        5.82        5.47      2.23 o 
   8   5   4        3.38        3.55      2.21 o 
   9   5   4      181.19      191.29      7.45 o 
  10   5   4        9.37       10.03      3.27 o 
  11   5   4      127.90      131.07      6.55 o 
  12   5   4      215.28      242.78      9.40 o 
 -13   6   4       17.51       17.23      6.71 o 
 -12   6   4       55.17       78.78      6.54 o 
 -11   6   4      362.46      386.46     11.97 o 
 -10   6   4       94.02       87.06      5.92 o 
  -9   6   4        5.75        4.62      2.34 o 
  -8   6   4       47.69       43.09      4.68 o 
  -7   6   4     1173.80     1130.47     18.02 o 
  -6   6   4      518.64      509.53     10.00 o 
  -5   6   4     1327.20     1294.59     22.68 o 
  -4   6   4      370.37      371.61      7.70 o 
  -3   6   4        0.69        0.31      1.06 o 
  -2   6   4       26.41       25.88      1.66 o 
  -1   6   4      624.44      632.25      9.62 o 
   0   6   4       42.34       42.41      2.46 o 
   1   6   4      935.70      991.92     13.15 o 
   2   6   4       40.69       40.68      1.59 o 
   3   6   4       46.26       48.52      2.82 o 
   4   6   4       21.35       26.95      2.46 o 
   5   6   4       27.14       23.84      2.79 o 
   6   6   4      146.86      161.74      7.67 o 
   7   6   4        3.76        4.43      3.74 o 
   8   6   4        0.41        0.72      2.23 o 
   9   6   4       55.63       46.45      4.66 o 
  10   6   4       34.05       34.32      5.43 o 
  11   6   4       61.86       74.31      6.31 o 
  12   6   4      640.92      643.35     16.80 o 
 -12   7   4       17.59       15.89      4.17 o 
 -11   7   4      422.57      421.80     18.37 o 
 -10   7   4       63.73       66.19      7.19 o 
  -9   7   4        7.18        8.07      3.17 o 
  -8   7   4      213.99      210.71     10.01 o 
  -7   7   4      461.56      434.33     11.35 o 
  -6   7   4      437.86      436.72      9.28 o 
  -5   7   4       90.97       87.39     12.05 o 
  -4   7   4     1537.32     1469.98     25.36 o 
  -3   7   4      990.56      991.58     16.41 o 
  -2   7   4      818.98      817.36     12.12 o 
  -1   7   4      329.25      325.00      6.56 o 
   0   7   4      112.49      116.66      3.85 o 
   1   7   4       13.57       12.46      2.56 o 
   2   7   4        0.05        2.40      1.79 o 
   3   7   4       11.07        9.12      1.83 o 
   4   7   4      585.36      618.06     11.42 o 
   5   7   4      406.93      389.61      8.74 o 
   6   7   4      653.42      656.50     23.04 o 
   7   7   4      103.47       99.67      7.09 o 
   8   7   4        2.25        1.94      2.99 o 
   9   7   4        2.79       -0.50      3.53 o 
  10   7   4       35.32       39.32      4.75 o 
  11   7   4       46.44       53.90      5.67 o 
 -11   8   4      216.69      239.50     14.66 o 
 -10   8   4       69.58       62.74      7.24 o 
  -9   8   4       28.53       26.04      4.32 o 
  -8   8   4      105.12      109.31      6.82 o 
  -7   8   4       62.75       66.49      6.87 o 
  -6   8   4      119.29      111.53      7.55 o 
  -5   8   4      250.49      278.64     24.12 o 
  -4   8   4       77.39       80.04      7.91 o 
  -3   8   4     1274.93     1212.28     22.23 o 
  -2   8   4       54.35       78.34      3.89 o 
  -1   8   4      920.35      913.73     13.63 o 
   0   8   4      271.78      263.63      8.52 o 
   1   8   4      179.75      175.94      6.09 o 
   2   8   4       18.11       19.77      3.07 o 
   3   8   4      481.04      482.91      9.49 o 
   4   8   4       86.72       72.59      4.01 o 
   5   8   4        4.46        3.95      2.75 o 
   6   8   4       55.17       50.92      5.32 o 
   7   8   4       69.01       64.08      6.50 o 
   8   8   4      157.18      176.69      9.67 o 
   9   8   4        1.92        1.94      3.79 o 
  10   8   4        0.01        1.65      4.12 o 
 -10   9   4       99.45      115.63      9.62 o 
  -9   9   4       55.58       57.46      5.68 o 
  -8   9   4       44.18       44.29      4.90 o 
  -7   9   4       71.68       73.89      5.71 o 
  -6   9   4      143.44      151.68      9.24 o 
  -5   9   4      160.34      140.31     12.34 o 
  -4   9   4      341.53      327.96     12.92 o 
  -3   9   4       70.82       73.85      5.44 o 
  -2   9   4       10.00       11.72      2.21 o 
  -1   9   4       39.05       41.12      3.15 o 
   0   9   4      585.87      573.76     11.84 o 
   1   9   4        0.08       -0.72      1.79 o 
   2   9   4       79.68       84.05      3.48 o 
   3   9   4      470.58      450.34      9.42 o 
   4   9   4      150.93      161.03      6.36 o 
   5   9   4        4.13        3.46      2.45 o 
   6   9   4        1.16        1.65      3.42 o 
   7   9   4        3.99       -0.04      3.28 o 
   8   9   4        2.61        0.19      3.56 o 
   9   9   4      167.28      160.06     15.77 o 
  -9  10   4       24.29       28.61      4.72 o 
  -8  10   4      101.69      112.94      7.15 o 
  -7  10   4       17.62       22.86      3.87 o 
  -6  10   4       76.06       64.02      5.11 o 
  -5  10   4      146.21      161.33     10.39 o 
  -4  10   4        0.01        2.85      3.37 o 
  -3  10   4      101.73      117.43      8.93 o 
  -2  10   4      119.57      127.80      8.12 o 
  -1  10   4       18.49       24.77      3.39 o 
   0  10   4       11.76       12.11      2.71 o 
   1  10   4      144.22      148.77      6.37 o 
   2  10   4       15.44       17.82      2.19 o 
   3  10   4      697.99      696.29     12.01 o 
   4  10   4      282.30      269.75     15.82 o 
   5  10   4       12.98       12.07      3.13 o 
   6  10   4       60.69       62.27      6.28 o 
   7  10   4       87.89       82.79     10.13 o 
   8  10   4       78.43       75.83      8.77 o 
  -8  11   4        3.20        1.99      3.31 o 
  -7  11   4       32.60       30.52      7.40 o 
  -6  11   4        2.75        0.85      2.96 o 
  -5  11   4        0.12       -1.44      2.92 o 
  -4  11   4       23.45       20.87      5.23 o 
  -3  11   4      478.54      476.47     21.18 o 
  -2  11   4       44.06       53.18     10.08 o 
  -1  11   4       36.87       42.01      5.00 o 
   0  11   4       76.86       81.06      5.50 o 
   1  11   4        2.24       -1.32      2.39 o 
   2  11   4       10.48        7.26      3.63 o 
   3  11   4        0.61        3.82      2.39 o 
   4  11   4        6.24        5.20      2.55 o 
   5  11   4        4.47        4.44      3.45 o 
   6  11   4      400.92      408.41     14.64 o 
   7  11   4       16.29       12.42      4.44 o 
  -6  12   4       30.17       30.88      9.12 o 
  -5  12   4       45.72       48.46      5.30 o 
  -4  12   4       14.70       18.59      7.98 o 
  -3  12   4        1.79       -2.39      5.94 o 
  -2  12   4       69.80       64.88     11.83 o 
  -1  12   4       20.02       23.62      8.52 o 
   0  12   4      108.30      108.05      7.70 o 
   1  12   4       54.17       47.68      4.83 o 
   2  12   4        2.08        7.96      3.72 o 
   3  12   4        5.56       10.12      4.01 o 
   4  12   4        7.47        4.72      3.73 o 
   5  12   4       49.13       46.14      7.33 o 
  -1  13   4       48.92       34.46     10.16 o 
   0  13   4       70.98       95.54     13.85 o 
 -14   1   5      754.08      791.80     17.08 o 
 -13   1   5       78.83       83.20      4.42 o 
 -12   1   5       10.35       10.70      2.40 o 
 -11   1   5      118.48       97.63      4.24 o 
 -10   1   5       23.17       15.35      2.11 o 
  -9   1   5     1172.82      982.29     11.15 o 
  -8   1   5      161.35      184.85      3.79 o 
  -7   1   5       12.89       18.84      1.70 o 
  -6   1   5       99.89      128.06      2.55 o 
  -5   1   5        0.15       -0.67      0.67 o 
  -4   1   5       21.98       28.65      1.49 o 
  -3   1   5        1.88        7.62      0.76 o 
  -2   1   5     2982.29     3088.32     40.93 o 
  -1   1   5     5775.20     5881.43     76.55 o 
   0   1   5     1247.59     1265.94     16.89 o 
   1   1   5       34.57       34.36      1.26 o 
   2   1   5      743.66      749.99      9.14 o 
   3   1   5       41.79       51.25      1.48 o 
   4   1   5     1074.62     1172.29     10.65 o 
   5   1   5        9.48        6.83      1.00 o 
   6   1   5      133.71      129.19      2.88 o 
   7   1   5     4132.13     3946.55     36.01 o 
   8   1   5      283.64      302.01      5.96 o 
   9   1   5       92.61       85.13      4.67 o 
  10   1   5      175.51      168.29      4.78 o 
  11   1   5       66.90       70.73      4.03 o 
  12   1   5      122.91      119.17      5.98 o 
  13   1   5        3.60        8.57      4.01 o 
 -14   2   5        0.32        0.53      3.64 o 
 -13   2   5      188.22      190.98      7.96 o 
 -12   2   5        1.61       -0.09      2.05 o 
 -11   2   5        1.64        1.97      1.90 o 
 -10   2   5      354.45      323.04      6.31 o 
  -9   2   5     2240.68     1983.26     22.25 o 
  -8   2   5      104.75       92.29      4.40 o 
  -7   2   5       47.25       39.43      2.01 o 
  -6   2   5      152.03      174.77      3.11 o 
  -5   2   5      106.35      100.98      2.54 o 
  -4   2   5      211.61      218.98      3.39 o 
  -3   2   5     1321.67     1565.06     19.08 o 
  -2   2   5     3061.99     3156.57     43.92 o 
  -1   2   5     1941.60     1919.15     26.54 o 
   1   2   5       12.33        7.06      1.17 o 
   2   2   5     2393.61     2431.21     32.91 o 
   3   2   5      358.07      368.03      4.85 o 
   4   2   5        1.49        1.59      0.74 o 
   5   2   5     1024.12     1047.58     10.69 o 
   6   2   5     3636.33     3566.62     35.23 o 
   7   2   5     1254.55     1200.66     15.19 o 
   8   2   5       73.08       81.07      3.46 o 
   9   2   5      637.95      621.82     10.68 o 
  10   2   5       11.10        7.52      2.80 o 
  11   2   5       40.54       52.11      4.08 o 
  12   2   5       18.94       22.73      4.84 o 
  13   2   5       30.92       35.09      5.42 o 
 -14   3   5      512.78      546.06     20.15 o 
 -13   3   5      126.38      136.73      8.79 o 
 -12   3   5       57.83       64.42      4.85 o 
 -11   3   5      137.95      148.24      8.34 o 
 -10   3   5      140.55      110.45      4.65 o 
  -9   3   5        1.93        8.82      1.72 o 
  -8   3   5       73.44       76.66      5.89 o 
  -7   3   5      129.23      130.59      4.09 o 
  -6   3   5        6.20        4.78      1.45 o 
  -5   3   5      194.00      152.27      4.06 o 
  -4   3   5       12.52       10.13      1.41 o 
  -3   3   5      207.79      167.24      7.00 o 
  -2   3   5     2325.74     2446.59     29.30 o 
  -1   3   5      993.46     1029.70     19.38 o 
   0   3   5      477.28      499.11     27.13 o 
   1   3   5      679.98      873.25     11.63 o 
   2   3   5      164.03      203.39      4.04 o 
   3   3   5      600.17      631.80     10.36 o 
   4   3   5       11.04        4.28      1.21 o 
   5   3   5      363.43      419.02      7.49 o 
   6   3   5      139.89      124.30      4.19 o 
   7   3   5       78.54       68.59      3.72 o 
   8   3   5      498.17      487.23     10.34 o 
   9   3   5       91.02       90.96      4.78 o 
  10   3   5       33.11       24.58      3.20 o 
  11   3   5       48.33       46.25      4.68 o 
  12   3   5       13.35        9.55      3.43 o 
  13   3   5       14.94       17.13      4.97 o 
 -14   4   5        4.19        3.60      6.69 o 
 -13   4   5        0.01       -2.23      3.50 o 
 -12   4   5       32.82       36.91      5.80 o 
 -11   4   5       30.79       37.70      3.82 o 
 -10   4   5      222.30      211.67      5.90 o 
  -9   4   5      524.46      482.05     12.25 o 
  -8   4   5      372.39      333.21      6.96 o 
  -7   4   5      946.38      907.09     12.87 o 
  -6   4   5       86.15      104.98      3.84 o 
  -5   4   5      997.30      959.41     14.10 o 
  -4   4   5       37.74       30.26      2.36 o 
  -3   4   5      333.55      369.45      7.86 o 
  -2   4   5        7.55        9.73      1.26 o 
  -1   4   5     3077.30     3459.88     42.42 o 
   0   4   5     2886.48     3129.38     38.73 o 
   1   4   5      504.34      559.80      7.45 o 
   2   4   5      333.87      376.09      6.72 o 
   3   4   5     1809.70     1935.11     26.54 o 
   4   4   5       28.75       24.91      2.25 o 
   5   4   5        9.97       13.17      1.83 o 
   6   4   5      601.28      624.75     10.52 o 
   7   4   5      103.37      113.95      5.49 o 
   8   4   5      197.58      175.87      5.66 o 
   9   4   5      157.33      139.54      7.24 o 
  10   4   5        4.42        3.17      2.99 o 
  11   4   5      237.52      257.39      9.03 o 
  12   4   5        2.16        0.75      3.19 o 
 -13   5   5      168.02      188.89      7.94 o 
 -12   5   5       10.49        7.19      3.48 o 
 -11   5   5        0.27        4.82      3.03 o 
 -10   5   5      744.90      730.59     16.01 o 
  -9   5   5        0.00        0.12      1.95 o 
  -8   5   5      359.50      335.54      7.14 o 
  -7   5   5       39.71       32.23      3.21 o 
  -6   5   5      472.66      414.68      8.23 o 
  -5   5   5       65.22       48.02      3.73 o 
  -4   5   5       91.14       78.32      3.34 o 
  -3   5   5        4.71        8.47      1.93 o 
  -2   5   5      148.65      145.58      3.16 o 
  -1   5   5      149.48      161.15      3.17 o 
   0   5   5      396.94      382.56      5.99 o 
   1   5   5     2666.14     2838.25     28.79 o 
   2   5   5     1654.08     1766.04     20.48 o 
   3   5   5        7.42       13.24      2.12 o 
   4   5   5       84.92       86.56      4.77 o 
   5   5   5        2.52        0.69      1.71 o 
   6   5   5     1974.64     1834.96     25.16 o 
   7   5   5      757.01      674.10     13.94 o 
   8   5   5       14.44       12.28      2.81 o 
   9   5   5       37.15       39.20      4.27 o 
  10   5   5        2.41        2.32      2.52 o 
  11   5   5        3.02        3.99      2.84 o 
  12   5   5        2.34       -1.84      3.36 o 
 -13   6   5       27.47       25.99      5.14 o 
 -12   6   5      118.81      113.87      7.63 o 
 -11   6   5      261.00      270.32     15.20 o 
 -10   6   5        0.15       -0.69      2.46 o 
  -9   6   5      198.43      185.61      6.94 o 
  -8   6   5      335.71      334.27     10.03 o 
  -7   6   5      288.01      282.85     12.71 o 
  -6   6   5      429.48      414.03     24.91 o 
  -5   6   5      530.43      493.12     11.53 o 
  -4   6   5        1.03        2.57      2.39 o 
  -3   6   5        0.07        0.04      0.68 o 
  -2   6   5       52.19       61.79      3.23 o 
  -1   6   5      798.79      835.70     10.35 o 
   0   6   5      460.68      458.65      7.71 o 
   1   6   5      176.84      149.50      3.77 o 
   2   6   5       12.50        8.92      1.50 o 
   3   6   5       28.51       20.97      2.15 o 
   4   6   5       92.05      100.98      4.23 o 
   5   6   5        0.59       -0.65      1.71 o 
   6   6   5        1.03        2.26      2.04 o 
   7   6   5       75.31       66.61      7.11 o 
   8   6   5        3.07        3.34      2.45 o 
   9   6   5       25.33       16.49      3.49 o 
  10   6   5       49.21       62.47      5.57 o 
  11   6   5       32.50       40.65      5.18 o 
  12   6   5        7.49       13.30      7.52 o 
 -12   7   5        8.23        7.07      3.66 o 
 -11   7   5        2.50        9.10      3.56 o 
 -10   7   5      187.36      187.10      7.84 o 
  -9   7   5       67.68       74.66      5.94 o 
  -8   7   5       33.32       38.18      4.82 o 
  -7   7   5       25.19       28.34      3.75 o 
  -6   7   5      220.34      216.93      7.87 o 
  -5   7   5      446.25      432.87     11.08 o 
  -4   7   5       19.75       19.52      3.03 o 
  -3   7   5      559.42      564.12     10.57 o 
  -2   7   5       75.50       93.44      3.74 o 
  -1   7   5       57.41       52.91      2.33 o 
   0   7   5        0.01       -0.52      1.18 o 
   1   7   5      123.80      132.30      6.88 o 
   2   7   5      650.37      635.74     10.91 o 
   3   7   5        5.95        5.47      1.66 o 
   4   7   5       87.09       79.97      4.12 o 
   5   7   5       26.93       30.86      3.34 o 
   6   7   5       49.89       52.99     15.55 o 
   7   7   5      115.02      108.09     15.49 o 
   8   7   5      104.26       92.96      7.93 o 
   9   7   5       24.94       17.72      4.51 o 
  10   7   5       48.41       50.65      5.28 o 
  11   7   5       15.71       14.28      4.94 o 
 -11   8   5       34.70       50.58      7.25 o 
 -10   8   5      167.64      173.34     10.75 o 
  -9   8   5        6.57        0.05      2.85 o 
  -8   8   5       11.81       14.29      3.49 o 
  -7   8   5        0.22        2.61      2.52 o 
  -6   8   5      954.01      950.91     24.86 o 
  -5   8   5      191.16      225.76      8.22 o 
  -4   8   5       10.10       12.13      2.87 o 
  -3   8   5      311.52      329.43      9.55 o 
  -2   8   5      121.80      114.63      5.01 o 
  -1   8   5      271.43      284.76      6.56 o 
   0   8   5      836.18      805.71     12.54 o 
   1   8   5        3.27        4.75      2.00 o 
   2   8   5      436.03      429.37      8.56 o 
   3   8   5       14.29       16.31      2.27 o 
   4   8   5      229.72      230.63      9.49 o 
   5   8   5       99.28       88.50      6.16 o 
   6   8   5       49.97       53.62      8.95 o 
   7   8   5        3.87       -2.74      2.74 o 
   8   8   5       16.71       21.39      4.72 o 
   9   8   5        7.15        7.01      4.09 o 
  10   8   5      181.22      194.52     11.20 o 
 -10   9   5       12.83       20.81      5.30 o 
  -9   9   5       17.20        8.56      3.56 o 
  -8   9   5        1.20        2.17      3.04 o 
  -7   9   5        7.00        6.29      3.35 o 
  -6   9   5      418.58      409.00     17.96 o 
  -5   9   5      112.53      108.35      8.70 o 
  -4   9   5      118.52      112.77      6.82 o 
  -3   9   5       11.12       13.93      5.09 o 
  -2   9   5        4.46        5.90      2.02 o 
  -1   9   5      120.96      151.53      6.47 o 
   0   9   5       13.41       10.36      2.50 o 
   1   9   5        2.22        1.82      2.47 o 
   2   9   5       96.69       94.20      3.93 o 
   3   9   5      177.88      166.42      8.21 o 
   4   9   5        2.29       -0.45      2.21 o 
   5   9   5      112.27      113.75     13.62 o 
   6   9   5      108.11      106.16      7.83 o 
   7   9   5        3.80       -2.28      3.23 o 
   8   9   5        2.29        1.12      3.63 o 
   9   9   5       44.14       61.30      7.31 o 
  -9  10   5       30.06       25.92      4.59 o 
  -8  10   5        9.10        8.03      3.55 o 
  -7  10   5      156.71      166.47     11.95 o 
  -6  10   5        0.17       -1.57      2.68 o 
  -5  10   5      146.80      128.42     10.24 o 
  -4  10   5      334.10      336.58     13.52 o 
  -3  10   5        0.64        4.18      2.87 o 
  -2  10   5       13.80       12.40      3.41 o 
  -1  10   5      218.69      218.39     10.19 o 
   0  10   5      112.41      100.80      5.82 o 
   1  10   5      362.96      354.20      9.60 o 
   2  10   5       63.24       68.25      5.09 o 
   3  10   5       18.23       22.80      2.70 o 
   4  10   5       33.30       32.33      4.22 o 
   5  10   5       15.51       17.71      4.09 o 
   6  10   5       15.54       10.34      3.71 o 
   7  10   5       18.86       14.72      4.39 o 
   8  10   5      102.46       94.85      8.64 o 
  -8  11   5        3.83        8.49      3.65 o 
  -7  11   5       17.20       22.68      4.09 o 
  -6  11   5       81.12       89.49      8.93 o 
  -5  11   5      278.17      288.60     13.67 o 
  -4  11   5        2.65       -3.24      3.24 o 
  -3  11   5      132.55      156.45     16.12 o 
  -2  11   5      359.36      350.51     14.18 o 
  -1  11   5       16.61       14.82      3.75 o 
   0  11   5        7.69        6.25      2.84 o 
   1  11   5       14.35       24.15      4.21 o 
   2  11   5        0.14       -0.42      2.45 o 
   3  11   5      106.89       99.57      8.13 o 
   4  11   5      189.00      199.82     10.37 o 
   5  11   5       57.73       48.10     10.35 o 
   6  11   5        5.80       11.65      6.75 o 
   7  11   5        2.46        7.15      7.19 o 
  -5  12   5       25.14       27.12      4.33 o 
  -4  12   5        2.69        5.51      6.28 o 
  -3  12   5       18.15       32.66      9.38 o 
  -2  12   5       99.33       82.10     12.66 o 
  -1  12   5       62.32       66.37     11.47 o 
   0  12   5        1.74       -3.12      4.20 o 
   1  12   5        0.00        2.76      2.97 o 
   2  12   5       69.68       77.94      6.96 o 
   3  12   5        0.09       -1.91      3.21 o 
   4  12   5      105.54      100.80      9.89 o 
 -14   0   6      471.44      542.64     17.12 o 
 -13   0   6      470.36      459.91     17.50 o 
 -12   0   6      148.25      138.10      9.16 o 
 -11   0   6       26.20       18.38      2.99 o 
 -10   0   6      444.29      394.87      9.30 o 
  -9   0   6      930.02      845.31     14.05 o 
  -8   0   6      959.06     1047.89     15.39 o 
  -7   0   6     1886.73     1899.78     24.69 o 
  -6   0   6       88.84       87.87      3.18 o 
  -5   0   6     5112.25     5696.94     73.95 o 
  -4   0   6        4.53       -0.64      0.64 o 
  -2   0   6      132.14      159.06      4.02 o 
  -1   0   6    19141.48    19528.81    305.95 o 
   0   0   6    24024.66    24441.28    313.07 o 
   1   0   6     1807.12     1930.70     25.78 o 
   2   0   6      410.52      387.97      5.69 o 
   3   0   6     7596.28     8499.89    134.37 o 
   4   0   6      810.61      722.14     25.78 o 
   5   0   6       19.67        9.09      1.88 o 
   6   0   6     2067.83     1949.05     34.90 o 
   7   0   6     7158.09     6758.55     90.64 o 
   8   0   6      241.88      242.57      9.37 o 
   9   0   6       10.41       21.55      3.53 o 
  10   0   6       62.25       56.69      6.01 o 
  11   0   6        0.01       -1.57      2.92 o 
  12   0   6       79.56       85.04      6.66 o 
  13   0   6      148.55      161.18      8.41 o 
 -14   1   6        0.00        7.98      3.96 o 
 -13   1   6      149.81      155.79      6.02 o 
 -12   1   6       12.50        8.27      2.38 o 
 -11   1   6        2.77        2.54      2.00 o 
 -10   1   6       82.12       68.27      3.33 o 
  -9   1   6      187.34      172.98      4.21 o 
  -8   1   6      745.68      771.61      9.09 o 
  -7   1   6       26.92       42.07      2.15 o 
  -6   1   6      269.78      234.45      3.46 o 
  -5   1   6     5477.56     5781.61     61.06 o 
  -4   1   6      838.51      964.96     11.49 o 
  -3   1   6     1776.51     1850.00     19.67 o 
  -2   1   6       71.87       84.98      1.90 o 
  -1   1   6     3481.01     3768.28     42.69 o 
   0   1   6    25602.68    26266.57    237.61 o 
   1   1   6     9130.35     9429.53     93.56 o 
   2   1   6      192.84      187.46      3.49 o 
   3   1   6      246.30      277.22      3.82 o 
   4   1   6       66.90       65.43      2.64 o 
   5   1   6      472.36      407.42      4.79 o 
   6   1   6     1691.76     1635.72     17.32 o 
   7   1   6        0.08        2.66      1.33 o 
   8   1   6      186.10      183.89      4.65 o 
   9   1   6       21.90       21.00      1.99 o 
  10   1   6      322.07      347.23      9.39 o 
  11   1   6       77.36       73.65      4.83 o 
  12   1   6       60.43       61.05      4.63 o 
  13   1   6        3.56        5.53      6.02 o 
 -14   2   6        4.38        7.61      3.72 o 
 -13   2   6      451.03      482.13     12.48 o 
 -12   2   6        2.15        1.19      2.10 o 
 -11   2   6      253.97      241.84      5.60 o 
 -10   2   6       88.13       91.62      3.75 o 
  -9   2   6       76.20       63.87      3.81 o 
  -8   2   6       69.92       59.81      2.82 o 
  -7   2   6        7.94       16.64      1.58 o 
  -6   2   6      122.72      145.06      2.86 o 
  -5   2   6       68.32       76.53      3.88 o 
  -4   2   6      680.08      703.13      7.99 o 
  -3   2   6      111.71       94.42      2.20 o 
  -2   2   6     3345.20     3482.38     41.15 o 
  -1   2   6       19.95        1.35      1.59 o 
   1   2   6      254.33      268.09      6.41 o 
   2   2   6     3090.65     3518.44     40.41 o 
   3   2   6        4.10       -0.12      0.61 o 
   4   2   6        0.64       -0.70      0.70 o 
   5   2   6       32.74       35.93      1.62 o 
   6   2   6      251.56      242.27      4.05 o 
   7   2   6      488.77      439.89      7.39 o 
   8   2   6      128.78      119.43      3.92 o 
   9   2   6        1.91        1.18      1.92 o 
  10   2   6       26.10       23.62      2.79 o 
  11   2   6       45.15       54.19      4.73 o 
  12   2   6      204.58      199.63      9.35 o 
  13   2   6        2.34       -0.20      4.55 o 
 -14   3   6      118.34      130.07      7.82 o 
 -13   3   6       47.67       43.08      5.86 o 
 -12   3   6        0.01        0.59      2.56 o 
 -11   3   6       42.23       39.67      3.34 o 
 -10   3   6      409.60      384.52      7.99 o 
  -9   3   6        8.33        6.20      1.62 o 
  -8   3   6      302.32      251.17      4.56 o 
  -7   3   6       18.34       26.12      1.70 o 
  -6   3   6      190.66      179.00      3.77 o 
  -5   3   6       30.78       25.59      1.72 o 
  -4   3   6      111.05      126.64      4.40 o 
  -3   3   6      775.20      827.02     11.63 o 
  -2   3   6     2108.28     2348.56     32.18 o 
  -1   3   6      791.60      877.64     14.02 o 
   1   3   6        2.18       -0.24      1.03 o 
   2   3   6     2299.61     2413.77     87.45 o 
   3   3   6      473.92      546.23      7.21 o 
   4   3   6        0.14       -0.96      0.96 o 
   5   3   6     3342.85     3399.72     41.54 o 
   6   3   6      116.62      102.76      3.97 o 
   7   3   6      153.92      162.36      5.13 o 
   8   3   6      245.58      211.22      6.05 o 
   9   3   6       47.84       46.43      5.31 o 
  10   3   6        3.80        5.47      2.73 o 
  11   3   6        5.44        6.15      5.03 o 
  12   3   6       14.94       12.91      3.75 o 
  13   3   6        9.15       10.54     10.66 o 
 -14   4   6        3.31        3.56      3.87 o 
 -13   4   6      101.74      104.25      6.19 o 
 -12   4   6        4.56        4.50      4.12 o 
 -11   4   6        1.49        2.21      2.65 o 
 -10   4   6       16.34       16.24      2.57 o 
  -9   4   6       73.80       90.63      5.00 o 
  -8   4   6        8.50        8.02      2.19 o 
  -7   4   6       32.93       43.45      4.35 o 
  -6   4   6        7.44        6.97      2.55 o 
  -5   4   6      385.60      415.75      7.76 o 
  -4   4   6      269.39      298.57      4.96 o 
  -3   4   6      150.83      123.88      3.87 o 
  -2   4   6       23.57       28.86      1.27 o 
  -1   4   6     4053.70     4509.94     63.24 o 
   0   4   6     1349.20     1486.58     19.99 o 
   1   4   6      783.20      780.00     16.07 o 
   2   4   6     2040.17     2048.06     25.83 o 
   3   4   6       87.01       95.99      3.14 o 
   4   4   6       82.85       88.01      6.70 o 
   5   4   6      298.63      307.83      6.92 o 
   6   4   6      153.88      164.28      4.95 o 
   7   4   6      101.80       93.57      4.68 o 
   8   4   6       59.54       63.88      5.98 o 
   9   4   6       73.05       70.12      4.40 o 
  10   4   6       29.18       28.42      3.98 o 
  11   4   6      158.36      180.79      9.03 o 
  12   4   6       26.18       33.08      4.68 o 
 -13   5   6       10.52       12.36      3.65 o 
 -12   5   6        2.91        5.19      3.28 o 
 -11   5   6        5.56        2.55      2.99 o 
 -10   5   6        1.55        6.14      3.40 o 
  -9   5   6       57.77       64.38      3.76 o 
  -8   5   6       12.14       14.97      2.36 o 
  -7   5   6       80.67       68.70      3.77 o 
  -6   5   6        7.13        9.21      1.96 o 
  -5   5   6      126.51      124.47      6.47 o 
  -4   5   6      797.59      826.81     12.76 o 
  -3   5   6       71.19       95.07      6.79 o 
  -2   5   6      403.02      382.32      6.51 o 
  -1   5   6        7.20        9.87      1.17 o 
   0   5   6       57.13       70.60      3.27 o 
   1   5   6      212.53      255.32      4.49 o 
   2   5   6      546.11      547.73      8.67 o 
   3   5   6     1133.39     1108.14     22.47 o 
   4   5   6       24.36       17.72      2.36 o 
   5   5   6       23.64       19.24      5.03 o 
   6   5   6       30.39       26.75      2.57 o 
   7   5   6      158.78      171.94      5.55 o 
   8   5   6       62.65       43.40      4.08 o 
   9   5   6      309.25      316.29      9.80 o 
  10   5   6       48.71       60.67      4.61 o 
  11   5   6       83.84       87.53      8.94 o 
  12   5   6        0.01        3.68      3.30 o 
 -13   6   6        9.47       11.54      4.14 o 
 -12   6   6      273.29      308.42     10.85 o 
 -11   6   6       19.21       19.17      3.92 o 
 -10   6   6       70.48       73.89      5.50 o 
  -9   6   6      217.15      217.26      6.82 o 
  -8   6   6      464.85      441.68     10.03 o 
  -7   6   6       80.22       82.19      4.53 o 
  -6   6   6      384.92      377.52     10.11 o 
  -5   6   6       93.84       88.39      5.27 o 
  -4   6   6      376.59      374.98      9.54 o 
  -3   6   6        2.40        0.80      1.13 o 
  -2   6   6      325.74      367.16      6.75 o 
  -1   6   6      281.02      335.98      5.45 o 
   0   6   6      653.38      637.70     14.35 o 
   1   6   6       56.86       49.70      2.28 o 
   2   6   6      116.59      149.02      4.37 o 
   3   6   6      350.34      330.00      7.13 o 
   4   6   6       32.49       33.02      3.13 o 
   5   6   6       10.00        6.74      2.18 o 
   6   6   6      184.39      186.15      6.80 o 
   7   6   6       40.01       43.28      5.21 o 
   8   6   6        0.61        0.96      2.36 o 
   9   6   6       11.96       15.88      3.33 o 
  10   6   6       13.00       12.02      3.65 o 
  11   6   6      292.66      311.21     13.16 o 
 -12   7   6        9.31       13.96      4.12 o 
 -11   7   6       55.72       47.38      6.80 o 
 -10   7   6       33.48       28.66      3.59 o 
  -9   7   6      674.50      691.71     16.39 o 
  -8   7   6       66.51       75.02      6.84 o 
  -7   7   6       11.22       12.95      2.58 o 
  -6   7   6      145.64      140.18     10.06 o 
  -5   7   6     1064.39     1095.29     20.70 o 
  -4   7   6       24.16       30.93      3.55 o 
  -3   7   6        2.47        5.03      1.80 o 
  -2   7   6      242.51      261.58      5.90 o 
  -1   7   6      697.31      708.61     12.25 o 
   0   7   6       36.63       32.85      2.49 o 
   1   7   6      196.63      216.96      5.19 o 
   2   7   6      212.08      205.45      5.44 o 
   3   7   6        4.62        1.61      1.75 o 
   4   7   6       39.70       32.13      3.23 o 
   5   7   6       89.43      100.46      5.94 o 
   6   7   6      257.46      257.95     10.40 o 
   7   7   6      110.25      115.51     17.54 o 
   8   7   6      295.29      286.21     28.16 o 
   9   7   6        0.76        1.79      3.63 o 
  10   7   6       14.83       13.88      4.72 o 
  11   7   6        7.36        3.36      6.28 o 
 -11   8   6        2.88        6.22      4.66 o 
 -10   8   6       75.67       70.37      6.29 o 
  -9   8   6       54.14       56.22      5.33 o 
  -8   8   6      132.42      123.11      7.04 o 
  -7   8   6       94.17       97.91      6.13 o 
  -6   8   6      100.26      128.97      9.66 o 
  -5   8   6        2.30        1.27      2.32 o 
  -4   8   6        1.33       -1.08      2.52 o 
  -3   8   6      173.72      171.64      6.89 o 
  -2   8   6      774.41      729.57     11.72 o 
  -1   8   6      770.58      693.33     11.32 o 
   0   8   6      139.09      156.50      5.61 o 
   1   8   6      104.93      103.25      5.32 o 
   2   8   6        2.63        5.90      2.73 o 
   3   8   6      616.14      581.64     11.18 o 
   4   8   6       33.71       29.39      3.34 o 
   5   8   6        2.07       -1.24      2.54 o 
   6   8   6       16.29       12.40      3.49 o 
   7   8   6       47.42       56.63      9.61 o 
   8   8   6       17.16       17.74      4.76 o 
   9   8   6       44.76       39.19      6.06 o 
  10   8   6       63.30       66.20     12.05 o 
 -10   9   6        2.59        6.70      3.64 o 
  -9   9   6       17.79       15.31      3.88 o 
  -8   9   6       68.08       76.70      6.12 o 
  -7   9   6        0.07       -0.74      2.76 o 
  -6   9   6       13.82       11.01      4.41 o 
  -5   9   6      145.94      146.83     12.52 o 
  -4   9   6       47.39       56.33      5.04 o 
  -3   9   6      144.19      148.36      6.87 o 
  -2   9   6       93.52       94.94      5.36 o 
  -1   9   6      256.60      278.72     11.50 o 
   0   9   6       27.22       29.16      3.25 o 
   1   9   6        8.59       10.53      2.54 o 
   2   9   6      221.80      206.17      7.76 o 
   3   9   6     1420.90     1399.17     21.72 o 
   4   9   6       18.90       14.57      3.43 o 
   5   9   6       60.32       51.44      5.40 o 
   6   9   6       24.22       27.53      5.52 o 
   7   9   6       65.00       75.30      7.27 o 
   8   9   6       28.24       32.09      5.46 o 
   9   9   6        1.13        2.85      5.49 o 
  -9  10   6       46.40       42.96      5.32 o 
  -8  10   6        0.31        3.72      3.26 o 
  -7  10   6       27.33       28.26      4.28 o 
  -6  10   6      320.96      333.89     22.35 o 
  -5  10   6       24.82       32.24      5.65 o 
  -4  10   6      111.58      119.04      9.39 o 
  -3  10   6      170.94      179.20      7.87 o 
  -2  10   6      211.57      193.99      8.13 o 
  -1  10   6       45.27       56.05      5.45 o 
   0  10   6        0.02        0.23      2.29 o 
   1  10   6       67.08       62.18      5.23 o 
   2  10   6      395.37      400.70     10.47 o 
   3  10   6       53.23       51.63      4.60 o 
   4  10   6        0.40        0.07      5.32 o 
   5  10   6        0.68        3.58      3.15 o 
   6  10   6        3.73        4.83      3.54 o 
   7  10   6        7.09       11.70      6.93 o 
   8  10   6       81.77       70.07     12.34 o 
  -8  11   6       71.20       69.79      6.13 o 
  -7  11   6      296.31      324.47     10.74 o 
  -6  11   6       48.58       40.46      4.60 o 
  -5  11   6       72.93       96.15      9.22 o 
  -4  11   6      234.08      229.14     11.86 o 
  -3  11   6       47.13       48.54     10.07 o 
  -2  11   6      325.33      345.18     18.83 o 
  -1  11   6      173.76      169.28      8.10 o 
   0  11   6      189.49      201.18      7.56 o 
   1  11   6        2.51        1.27      2.59 o 
   2  11   6       52.81       54.54      4.96 o 
   3  11   6        6.16        7.02      3.55 o 
   4  11   6       25.36       17.24      9.16 o 
   5  11   6      177.29      163.34     12.02 o 
   6  11   6        0.86       -2.04      6.15 o 
  -5  12   6        7.24       14.38      7.84 o 
  -4  12   6      126.68      142.54     16.33 o 
  -3  12   6      115.62      120.74     15.13 o 
  -2  12   6       16.43       11.91      6.80 o 
  -1  12   6      177.70      178.34     12.86 o 
   0  12   6      159.51      170.09      9.69 o 
   1  12   6       94.31       96.13      6.46 o 
   2  12   6       34.59       30.97      5.02 o 
   3  12   6       36.32       47.35      8.67 o 
   4  12   6      238.41      250.84     13.42 o 
 -14   1   7       21.22       28.29      4.04 o 
 -13   1   7       56.33       59.49      3.95 o 
 -12   1   7       10.17       15.88      2.60 o 
 -11   1   7        1.56        1.82      1.94 o 
 -10   1   7        0.04       -0.47      2.20 o 
  -9   1   7      106.14      100.51      3.16 o 
  -8   1   7      144.51      151.00      5.39 o 
  -7   1   7      605.99      548.63      7.00 o 
  -6   1   7      304.46      371.16      4.71 o 
  -5   1   7      392.55      395.76      4.96 o 
  -4   1   7     2781.39     2988.23     29.40 o 
  -3   1   7     2354.93     2598.87     27.21 o 
  -2   1   7     3646.42     3872.09     43.97 o 
  -1   1   7      425.88      459.04      4.99 o 
   0   1   7     8638.74     8624.24     77.91 o 
   1   1   7      719.40      726.57      7.50 o 
   2   1   7      191.28      185.91      2.83 o 
   3   1   7     2691.82     2924.33     27.84 o 
   4   1   7       90.02       86.19      2.23 o 
   5   1   7      390.44      365.97      4.50 o 
   6   1   7     2641.18     2519.68     23.32 o 
   7   1   7      216.32      219.27      4.30 o 
   8   1   7      477.99      444.04      6.65 o 
   9   1   7        6.07        3.75      1.58 o 
  10   1   7       25.65       32.10      3.49 o 
  11   1   7       41.32       38.42      3.92 o 
  12   1   7       80.82       74.67      4.97 o 
  13   1   7      235.47      255.34     13.05 o 
 -14   2   7        5.20        1.95      4.53 o 
 -13   2   7       32.09       39.03      3.50 o 
 -12   2   7       49.15       43.86      3.37 o 
 -11   2   7       45.04       41.45      2.96 o 
 -10   2   7      139.37      160.57      4.48 o 
  -9   2   7        9.96        1.52      1.61 o 
  -8   2   7      486.54      452.88      6.51 o 
  -7   2   7      498.96      476.50      6.83 o 
  -6   2   7      647.12      743.33      8.42 o 
  -5   2   7      232.71      263.71      4.17 o 
  -4   2   7       14.44       22.42      1.29 o 
  -3   2   7     2845.61     3040.77     32.24 o 
  -2   2   7      123.71      138.55      2.44 o 
  -1   2   7       27.56        9.43      1.60 o 
   0   2   7       97.68       62.67      3.32 o 
   1   2   7     1720.97     1742.30     24.04 o 
   2   2   7      439.92      491.20     10.71 o 
   3   2   7      566.36      708.67      9.84 o 
   4   2   7      124.94      160.75      3.25 o 
   5   2   7      164.67      218.59      3.90 o 
   6   2   7      120.66      105.92      2.92 o 
   7   2   7      697.46      620.24     10.17 o 
   8   2   7       29.78       30.47      2.67 o 
   9   2   7      127.84      133.24      4.86 o 
  10   2   7       76.87       73.81      4.07 o 
  11   2   7        8.54        4.23      3.83 o 
  12   2   7      144.90      136.88      8.24 o 
  13   2   7        5.15        7.22      4.42 o 
 -14   3   7      104.98      110.22      7.27 o 
 -13   3   7      240.81      248.40     11.19 o 
 -12   3   7       11.09       13.68      2.84 o 
 -11   3   7        0.24        1.56      2.11 o 
 -10   3   7      151.16      135.58      4.88 o 
  -9   3   7       14.89       21.50      2.04 o 
  -8   3   7       11.09       14.95      1.88 o 
  -7   3   7       21.87       10.98      1.53 o 
  -6   3   7       23.60       29.66      1.71 o 
  -5   3   7      515.27      557.88      7.94 o 
  -4   3   7       29.00       26.21      1.92 o 
  -3   3   7      888.44     1016.51     17.45 o 
  -2   3   7     2570.39     2726.44     37.95 o 
  -1   3   7      922.81     1078.84     18.74 o 
   1   3   7      456.67      526.15      9.34 o 
   2   3   7      121.66      136.36      4.07 o 
   3   3   7     1973.89     2104.19     26.00 o 
   4   3   7      321.19      319.10      6.06 o 
   5   3   7        6.20       14.68      1.96 o 
   6   3   7       44.73       49.03      3.10 o 
   7   3   7       30.54       30.82      2.85 o 
   8   3   7      520.96      497.98     11.20 o 
   9   3   7       11.21        6.24      2.72 o 
  10   3   7       32.45       28.73      3.82 o 
  11   3   7      221.90      225.19     11.87 o 
  12   3   7        0.76        1.14      3.98 o 
 -14   4   7      129.84      130.31      7.97 o 
 -13   4   7      294.20      339.89      9.77 o 
 -12   4   7       30.83       35.64      4.09 o 
 -11   4   7       99.61      101.86      4.98 o 
 -10   4   7        8.76       12.83      2.41 o 
  -9   4   7       47.96       60.29      3.90 o 
  -8   4   7     1109.24     1080.48     15.22 o 
  -7   4   7      326.51      312.99      6.45 o 
  -6   4   7      716.13      680.93     11.30 o 
  -5   4   7     4044.16     4279.82     52.12 o 
  -4   4   7     1580.21     1603.30     18.62 o 
  -3   4   7     1884.30     2099.72     23.48 o 
  -2   4   7      368.63      386.17      6.93 o 
  -1   4   7      660.33      640.29     16.37 o 
   0   4   7     1748.62     1810.70     25.90 o 
   1   4   7     3837.40     4024.09     66.82 o 
   2   4   7      449.26      475.86      9.06 o 
   3   4   7      170.43      187.33      5.11 o 
   4   4   7      848.87      837.77     14.54 o 
   5   4   7      356.19      314.48      5.93 o 
   6   4   7      922.29      895.18     13.86 o 
   7   4   7       91.54       91.92      5.76 o 
   8   4   7        1.32        3.08      2.34 o 
   9   4   7        1.68        3.44      2.57 o 
  10   4   7        6.23        2.02      2.92 o 
  11   4   7      122.49      115.40      9.26 o 
  12   4   7      129.59      135.20      9.46 o 
 -13   5   7      128.92      124.48      6.84 o 
 -12   5   7        1.79        2.91      4.25 o 
 -11   5   7       10.59        8.36      3.94 o 
 -10   5   7        0.18        0.81      2.10 o 
  -9   5   7       15.78        8.43      3.43 o 
  -8   5   7     2060.25     1986.38     24.92 o 
  -7   5   7      664.87      642.32     10.29 o 
  -6   5   7      691.93      667.15     11.49 o 
  -5   5   7       31.81       23.67      2.95 o 
  -4   5   7     1260.56     1326.48     22.38 o 
  -3   5   7      377.86      348.66     22.44 o 
  -2   5   7     1334.53     1431.28     16.77 o 
  -1   5   7      101.54      109.10      3.15 o 
   0   5   7      598.46      674.25     11.13 o 
   1   5   7       72.32       70.94      4.81 o 
   2   5   7      216.36      197.90      6.57 o 
   3   5   7      226.74      255.65     14.30 o 
   4   5   7       70.95       80.37      4.36 o 
   5   5   7       18.14       17.33      2.70 o 
   6   5   7        7.49        2.93      1.77 o 
   7   5   7      116.76      106.08      4.74 o 
   8   5   7       35.07       23.21      4.47 o 
   9   5   7       19.64       28.84      4.69 o 
  10   5   7        0.30       -2.95      3.00 o 
  11   5   7       52.83       59.20      5.99 o 
  12   5   7        1.79        4.99      3.85 o 
 -13   6   7        1.34       -1.36      3.27 o 
 -12   6   7      307.80      328.30     11.20 o 
 -11   6   7        0.18        0.14      2.92 o 
 -10   6   7       96.01      105.65      5.68 o 
  -9   6   7       31.95       29.89      3.34 o 
  -8   6   7       28.43       22.52      2.65 o 
  -7   6   7      286.00      271.74      8.34 o 
  -6   6   7      235.88      216.13     12.74 o 
  -5   6   7      616.27      599.21     13.21 o 
  -4   6   7      114.88      116.67      5.36 o 
  -3   6   7     1052.24     1066.76     14.78 o 
  -2   6   7      391.68      428.91      8.21 o 
  -1   6   7       25.01       21.57      2.17 o 
   0   6   7      125.14      128.55      3.79 o 
   1   6   7      707.55      664.43     12.23 o 
   2   6   7      158.56      139.10      8.57 o 
   3   6   7      134.64      110.77      4.62 o 
   4   6   7      356.55      355.28      9.07 o 
   5   6   7      505.04      488.81     11.41 o 
   6   6   7      185.00      172.02      6.59 o 
   7   6   7        0.88        0.06      5.26 o 
   8   6   7       28.29       31.59      3.94 o 
   9   6   7       24.74       23.36      4.74 o 
  10   6   7        1.44       -2.06      4.84 o 
  11   6   7       10.72       11.43      4.59 o 
 -12   7   7       17.37       18.24      4.31 o 
 -11   7   7      118.91      139.58      7.95 o 
 -10   7   7      208.76      208.52      7.28 o 
  -9   7   7        0.17        1.78      2.97 o 
  -8   7   7       54.45       46.38      4.68 o 
  -7   7   7        2.51        7.21      2.25 o 
  -6   7   7        5.89       -0.20      2.22 o 
  -5   7   7        2.15        5.52      2.51 o 
  -4   7   7      579.21      537.19     12.51 o 
  -3   7   7      149.34      128.44      3.65 o 
  -2   7   7       85.75       86.38      3.80 o 
  -1   7   7      131.10      114.40      4.00 o 
   0   7   7        0.54        0.76      1.54 o 
   1   7   7       70.87       79.51      4.37 o 
   2   7   7       16.81       23.38      2.35 o 
   3   7   7      402.00      387.13      9.55 o 
   4   7   7      240.38      219.87      7.14 o 
   5   7   7      163.43      168.78      7.48 o 
   6   7   7        3.74        6.35      3.35 o 
   7   7   7        0.38        8.56      3.69 o 
   8   7   7      208.41      231.63     11.07 o 
   9   7   7       44.41       53.14     10.19 o 
  10   7   7       50.97       59.60      6.98 o 
  11   7   7      245.10      253.79     12.38 o 
 -11   8   7        2.25        6.81      4.51 o 
 -10   8   7        0.10        5.08      3.51 o 
  -9   8   7       48.37       49.27      5.09 o 
  -8   8   7        2.37        0.24      2.94 o 
  -7   8   7        5.74        5.31      2.75 o 
  -6   8   7      673.88      622.09     21.90 o 
  -5   8   7      126.47      118.29      6.86 o 
  -4   8   7        4.95        4.73      2.59 o 
  -3   8   7      528.67      581.51      9.95 o 
  -2   8   7       14.31       16.72      2.46 o 
  -1   8   7       14.56       19.62      2.70 o 
   0   8   7      130.74      151.21      5.60 o 
   1   8   7       10.88       12.75      2.42 o 
   2   8   7      525.04      530.11     11.25 o 
   3   8   7      311.82      312.62      7.72 o 
   4   8   7      127.87      123.39      5.78 o 
   5   8   7       93.85       89.87      6.56 o 
   6   8   7      178.96      144.40      8.49 o 
   7   8   7        4.15        2.30      5.76 o 
   8   8   7      113.36      104.76      8.72 o 
   9   8   7        9.54       17.81      7.42 o 
  10   8   7      114.23      143.18     16.82 o 
 -10   9   7       23.83       24.83      4.64 o 
  -9   9   7        3.11        1.26      3.30 o 
  -8   9   7       48.82       60.37      5.51 o 
  -7   9   7       15.19       16.39      4.05 o 
  -6   9   7      236.35      227.61     16.23 o 
  -5   9   7       16.57       21.30      3.58 o 
  -4   9   7       12.42       16.50      3.41 o 
  -3   9   7        9.75        9.80      3.07 o 
  -2   9   7      147.36      169.67      6.22 o 
  -1   9   7      122.54      142.81      5.89 o 
   0   9   7      151.23      163.77      9.37 o 
   1   9   7      311.45      322.78      8.75 o 
   2   9   7      130.11      125.69      6.33 o 
   3   9   7        8.65       10.23      3.15 o 
   4   9   7      105.17      111.08      8.79 o 
   5   9   7      210.50      196.41      9.16 o 
   6   9   7       54.83       59.40      6.21 o 
   7   9   7       75.00       89.52     12.88 o 
   8   9   7        2.83        4.94      5.84 o 
   9   9   7        0.27       -0.21      5.47 o 
  -9  10   7        0.79        1.04      4.25 o 
  -8  10   7       63.99       60.54      5.67 o 
  -7  10   7        0.11       -0.57      5.47 o 
  -6  10   7       26.46       27.34      5.41 o 
  -5  10   7       17.15       24.83     10.48 o 
  -4  10   7       17.93       20.84      5.79 o 
  -3  10   7        4.81        1.74      4.56 o 
  -2  10   7       32.19       40.85      6.10 o 
  -1  10   7      187.00      173.39      7.88 o 
   0  10   7       38.36       36.82      3.80 o 
   1  10   7        5.36        5.09      2.54 o 
   2  10   7       12.22       15.20      3.08 o 
   3  10   7        1.85        4.48      3.11 o 
   4  10   7      112.93       99.35     15.21 o 
   5  10   7        1.46        4.68      6.10 o 
   6  10   7        5.43        8.49      5.68 o 
   7  10   7       68.55      105.84     14.09 o 
   8  10   7      142.50      152.59     17.63 o 
  -8  11   7        0.04        0.33      3.23 o 
  -7  11   7       18.97       15.81      3.91 o 
  -6  11   7       13.32       13.05      5.16 o 
  -5  11   7       21.88       30.17      6.73 o 
  -4  11   7        2.66        7.54      6.88 o 
  -3  11   7       13.83       15.29      4.77 o 
  -2  11   7        0.39        5.08      4.00 o 
  -1  11   7       90.97       85.39      6.94 o 
   0  11   7       24.60       26.81      3.82 o 
   1  11   7        5.02        5.29      2.94 o 
   2  11   7        0.08        0.83      2.74 o 
   3  11   7      342.13      336.05     14.66 o 
   4  11   7       58.45       49.58      7.31 o 
   5  11   7       11.80       12.26      4.71 o 
   6  11   7       82.26       75.34     12.93 o 
  -5  12   7       10.03        5.43      6.62 o 
  -4  12   7        9.51       13.87      7.34 o 
  -3  12   7       26.47       26.58      8.75 o 
  -2  12   7       16.76       10.99      6.70 o 
  -1  12   7      180.80      200.20      9.77 o 
   0  12   7        0.55       -1.49      3.28 o 
   1  12   7       23.51       33.45      5.16 o 
   2  12   7      115.61      104.40      9.95 o 
   3  12   7       25.59       24.80      6.00 o 
   4  12   7       30.04       25.68      5.88 o 
 -14   0   8        7.85        9.60      4.93 o 
 -13   0   8        1.68        2.31      4.03 o 
 -12   0   8      302.74      293.06     17.09 o 
 -11   0   8      212.71      185.52      6.40 o 
 -10   0   8     1172.48     1036.33     18.12 o 
  -9   0   8      283.10      224.19      5.95 o 
  -8   0   8      548.39      484.80      8.94 o 
  -7   0   8        6.90       14.05      2.07 o 
  -6   0   8     3443.94     3554.16     38.36 o 
  -5   0   8     1055.23     1065.48     12.78 o 
  -4   0   8       36.77       34.31      2.13 o 
  -3   0   8      479.32      552.39     10.70 o 
  -2   0   8     2862.57     2849.80     43.38 o 
  -1   0   8    13458.16    13240.98    207.06 o 
   0   0   8      633.01      585.56      8.91 o 
   1   0   8     3185.12     3413.50     77.94 o 
   2   0   8     2713.37     2927.48     39.01 o 
   3   0   8     1820.60     2029.12     21.84 o 
   4   0   8      274.74      305.08      6.44 o 
   6   0   8     1880.61     1898.91     34.21 o 
   7   0   8     2284.66     2168.45     31.82 o 
   8   0   8     1641.50     1618.43     30.25 o 
   9   0   8       59.88       60.51      5.44 o 
  10   0   8       63.04       46.88      6.59 o 
  11   0   8      836.78      842.86     15.56 o 
  12   0   8        1.83        4.24      5.32 o 
  13   0   8       17.59       15.64      6.40 o 
 -14   1   8     1583.03     1657.09     25.50 o 
 -13   1   8      304.57      323.66      7.55 o 
 -12   1   8      127.96      118.11      5.40 o 
 -11   1   8       74.54       62.26      3.66 o 
 -10   1   8      444.30      383.80      6.91 o 
  -9   1   8      756.74      663.05      8.37 o 
  -8   1   8     1390.23     1204.82     14.46 o 
  -7   1   8      739.25      716.98      8.50 o 
  -6   1   8      105.13      113.70      2.44 o 
  -5   1   8       92.13      106.82      2.45 o 
  -4   1   8      262.21      281.16      6.03 o 
  -3   1   8      983.78     1120.79     29.25 o 
  -2   1   8     1777.98     1887.11     22.84 o 
  -1   1   8      225.56      214.29      2.95 o 
   0   1   8        0.01        2.52      0.91 o 
   1   1   8       61.33       45.37      1.34 o 
   2   1   8     1219.48     1210.93     12.27 o 
   3   1   8     1079.90     1153.44     12.00 o 
   4   1   8      143.26      144.62      2.93 o 
   5   1   8      257.56      286.19      4.17 o 
   6   1   8       45.14       45.64      2.00 o 
   7   1   8      180.88      176.81      3.89 o 
   8   1   8       11.50       12.75      1.73 o 
   9   1   8      180.52      166.62      4.44 o 
  10   1   8       34.28       34.07      3.58 o 
  11   1   8      294.26      301.67     12.37 o 
  12   1   8       19.69       27.42      3.43 o 
  13   1   8       17.96       21.78      5.05 o 
 -14   2   8       18.82       20.22      4.15 o 
 -13   2   8        1.06        2.89      2.46 o 
 -12   2   8       82.82      102.43      5.45 o 
 -11   2   8        7.60        3.45      1.96 o 
 -10   2   8       85.70       81.44      3.60 o 
  -9   2   8      379.25      316.37      5.98 o 
  -8   2   8        5.72        2.22      1.37 o 
  -7   2   8     1134.86     1140.21     13.38 o 
  -6   2   8        1.41        0.89      0.84 o 
  -5   2   8      346.01      343.08      5.43 o 
  -4   2   8      547.59      616.37      7.29 o 
  -3   2   8      101.30      125.66      3.24 o 
  -2   2   8     1935.99     2190.64     23.12 o 
  -1   2   8      324.02      367.71      6.76 o 
   0   2   8     1258.13     1275.67     18.17 o 
   1   2   8      196.22      218.02      5.14 o 
   2   2   8       84.79       73.82      2.78 o 
   3   2   8       24.03       41.99      2.61 o 
   4   2   8       80.98       80.48      2.38 o 
   5   2   8      186.92      201.89      3.81 o 
   6   2   8      733.36      704.24      9.25 o 
   7   2   8      527.56      548.36      9.40 o 
   8   2   8        9.41        4.13      1.86 o 
   9   2   8       50.63       39.97      3.11 o 
  10   2   8        5.72        7.28      2.74 o 
  11   2   8       48.33       49.22     11.24 o 
  12   2   8        4.12        1.86      4.56 o 
 -14   3   8      542.43      571.55     20.62 o 
 -13   3   8        3.45        1.29      7.10 o 
 -12   3   8      182.47      208.89      6.47 o 
 -11   3   8       25.81       22.66      2.87 o 
 -10   3   8       51.20       50.01      2.83 o 
  -9   3   8      112.03      105.37      3.29 o 
  -8   3   8       30.85       33.92      2.06 o 
  -7   3   8       17.85        8.50      1.34 o 
  -6   3   8      225.67      206.23      3.79 o 
  -5   3   8        0.61       -0.77      0.96 o 
  -4   3   8      259.07      278.24      8.83 o 
  -3   3   8      359.97      396.56      6.79 o 
  -2   3   8      739.78      826.75     13.30 o 
  -1   3   8     2562.93     2815.91     47.13 o 
   0   3   8      691.38      765.71     11.06 o 
   1   3   8     2440.25     2582.64     31.81 o 
   2   3   8      346.56      362.37      5.99 o 
   3   3   8        0.00       -0.09      1.16 o 
   4   3   8      192.70      196.92      5.29 o 
   5   3   8       10.17       15.88      2.27 o 
   6   3   8     1491.31     1363.76     36.52 o 
   7   3   8     1499.04     1315.76     21.76 o 
   8   3   8      273.18      288.76     11.14 o 
   9   3   8      211.02      202.75      7.53 o 
  10   3   8      261.44      263.73      8.62 o 
  11   3   8       66.99       72.24      5.58 o 
  12   3   8       43.79       38.83      5.67 o 
 -14   4   8      173.38      194.26     17.49 o 
 -13   4   8       21.30       18.45      3.76 o 
 -12   4   8        9.64        9.26      3.17 o 
 -11   4   8      140.79      138.26      8.96 o 
 -10   4   8      114.64       99.62      6.03 o 
  -9   4   8      562.66      482.38      9.03 o 
  -8   4   8        2.62        4.03      4.57 o 
  -7   4   8     1202.31     1169.39     15.77 o 
  -6   4   8        5.08        7.28      2.43 o 
  -5   4   8      133.42      130.01      7.36 o 
  -4   4   8       54.70       38.44      3.68 o 
  -3   4   8      343.45      366.33      7.65 o 
  -2   4   8     4590.08     4803.70     51.04 o 
  -1   4   8      548.29      538.39     12.52 o 
   0   4   8       24.43       11.65      1.77 o 
   1   4   8        2.02        2.76      1.05 o 
   2   4   8     1119.71     1157.94     18.51 o 
   3   4   8       36.33       39.69      2.24 o 
   4   4   8        5.41        9.29      1.63 o 
   5   4   8      180.51      160.63      4.72 o 
   6   4   8      276.31      278.14      6.55 o 
   7   4   8      295.76      271.72      7.70 o 
   8   4   8       16.70       13.55      2.87 o 
   9   4   8       11.72       11.06      3.84 o 
  10   4   8        0.85        2.87      3.84 o 
  11   4   8       24.50       18.73      4.22 o 
  12   4   8      173.40      193.24      8.32 o 
 -13   5   8       41.71       32.09      4.31 o 
 -12   5   8       65.01       51.89      5.28 o 
 -11   5   8       23.06       21.82      3.98 o 
 -10   5   8        1.59        2.93      1.93 o 
  -9   5   8        3.74        1.33      1.81 o 
  -8   5   8        0.00        9.24      6.77 o 
  -7   5   8      148.08      131.58      4.88 o 
  -6   5   8      587.73      575.03     10.43 o 
  -5   5   8      952.32      919.53     17.33 o 
  -4   5   8     1967.72     2114.74     33.08 o 
  -3   5   8        1.96        0.36      0.84 o 
  -2   5   8      712.46      769.54     11.43 o 
  -1   5   8      206.70      231.35      4.80 o 
   0   5   8      172.27      141.50      4.01 o 
   3   5   8       28.60       27.19      5.75 o 
   4   5   8       11.97        9.37      2.17 o 
   5   5   8      185.39      200.78      6.83 o 
   6   5   8        4.96        5.73      1.93 o 
   7   5   8      160.90      164.55      5.60 o 
   8   5   8        9.26        5.45      3.13 o 
   9   5   8      312.12      302.78      9.32 o 
  10   5   8       17.71       17.71      3.81 o 
  11   5   8       24.58       27.42      4.50 o 
  12   5   8        0.83       -1.21      5.57 o 
 -13   6   8       26.67       29.13      4.94 o 
 -12   6   8       19.84       16.56      4.19 o 
 -11   6   8       14.83       21.51      3.98 o 
 -10   6   8      138.33      145.60      8.91 o 
  -9   6   8       27.95       22.78      2.78 o 
  -8   6   8      122.85      111.54      5.21 o 
  -7   6   8      315.00      296.79     10.04 o 
  -6   6   8       38.14       39.03      3.84 o 
  -5   6   8      220.17      204.28     12.97 o 
  -4   6   8       11.38       10.61      2.44 o 
  -3   6   8      228.63      240.67      5.48 o 
  -2   6   8      174.92      204.26      4.08 o 
  -1   6   8       64.74       72.55      3.17 o 
   0   6   8      334.31      350.66      6.57 o 
   1   6   8       51.05       60.71      3.59 o 
   2   6   8       23.63       32.27      3.99 o 
   3   6   8       50.37       74.32      7.14 o 
   4   6   8       31.38       32.62      3.26 o 
   5   6   8      419.50      420.37     10.58 o 
   6   6   8       35.10       38.87      4.05 o 
   7   6   8       14.06       21.20      4.25 o 
   8   6   8      183.05      182.47     20.91 o 
   9   6   8       57.88       60.02      8.13 o 
  10   6   8      368.95      403.82     14.66 o 
  11   6   8        1.08        1.93      4.13 o 
 -12   7   8        9.79        7.77      3.69 o 
 -11   7   8       45.08       38.75      5.70 o 
 -10   7   8        2.85       10.00      2.94 o 
  -9   7   8       14.45       13.10      3.44 o 
  -8   7   8      248.73      233.73      9.87 o 
  -7   7   8       36.41       26.43      3.83 o 
  -6   7   8       77.53       72.51      5.42 o 
  -5   7   8      422.30      363.80     10.14 o 
  -4   7   8      104.29       96.27      5.78 o 
  -3   7   8      170.47      190.49      6.10 o 
  -2   7   8      168.43      164.91      7.35 o 
  -1   7   8       36.28       35.97      3.92 o 
   0   7   8      135.51      133.45      4.93 o 
   1   7   8      261.15      277.42      7.26 o 
   2   7   8       29.37       45.23      7.56 o 
   3   7   8       39.57       63.92      6.86 o 
   4   7   8      516.69      523.78     13.48 o 
   5   7   8       26.27       25.40      3.30 o 
   6   7   8      598.87      563.19     13.46 o 
   7   7   8      362.64      344.18     19.82 o 
   8   7   8       53.37       57.91     10.24 o 
   9   7   8        3.61        3.89      5.62 o 
  10   7   8      172.35      186.26     10.30 o 
 -11   8   8      774.45      767.73     23.30 o 
 -10   8   8       38.14       45.97      5.44 o 
  -9   8   8       82.16       79.99      6.28 o 
  -8   8   8      184.56      195.69      8.00 o 
  -7   8   8       14.50       11.74      3.41 o 
  -6   8   8      162.67      177.06      8.74 o 
  -5   8   8        0.05        4.76      2.56 o 
  -4   8   8      106.71       98.99      7.96 o 
  -3   8   8       32.01       23.41      2.06 o 
  -2   8   8        0.84        1.52      1.65 o 
  -1   8   8      104.55      110.84      5.27 o 
   0   8   8      272.27      269.28     10.23 o 
   1   8   8       33.66       30.20      3.19 o 
   2   8   8       87.31       95.38      6.31 o 
   3   8   8      398.81      405.98     13.99 o 
   4   8   8        0.56       -2.52      2.52 o 
   5   8   8       59.93       61.42      6.55 o 
   6   8   8       76.47       59.33      9.85 o 
   7   8   8      235.74      231.16     16.90 o 
   8   8   8      124.14      130.48     14.88 o 
   9   8   8        0.02       -2.81      5.37 o 
  10   8   8       32.61       19.83      8.32 o 
 -10   9   8       44.46       43.84      5.33 o 
  -9   9   8        1.48        4.62      3.42 o 
  -8   9   8        3.80        5.08      4.84 o 
  -7   9   8       41.26       41.91      6.41 o 
  -6   9   8      122.28      127.70      7.67 o 
  -5   9   8       94.59      110.44      7.01 o 
  -4   9   8      765.17      762.45     17.12 o 
  -3   9   8        6.98        9.46      3.05 o 
  -2   9   8      169.86      178.99     11.30 o 
  -1   9   8       10.43       13.37      2.74 o 
   0   9   8       27.47       25.01      3.17 o 
   1   9   8       22.32       15.17      2.93 o 
   2   9   8      204.22      210.11      8.49 o 
   3   9   8      316.24      302.19     10.15 o 
   4   9   8       72.35       88.72     10.01 o 
   5   9   8      663.70      675.66     29.83 o 
   6   9   8       43.77       35.06      8.61 o 
   7   9   8       43.21       39.75      9.26 o 
   8   9   8       18.13       10.07      6.79 o 
   9   9   8        5.20       -0.41      5.41 o 
  -9  10   8      106.55      111.05      7.91 o 
  -8  10   8        2.50        2.65      3.35 o 
  -7  10   8      134.90      139.28      9.66 o 
  -6  10   8      162.47      161.79     11.57 o 
  -5  10   8        0.89       -0.89      3.45 o 
  -4  10   8      118.98      128.09      7.79 o 
  -3  10   8      182.40      175.92      9.02 o 
  -2  10   8      392.43      377.69     11.61 o 
  -1  10   8      355.03      337.12     11.11 o 
   0  10   8      127.68      129.03      6.43 o 
   1  10   8      111.24      128.08      6.70 o 
   2  10   8      262.42      268.86      9.89 o 
   3  10   8        0.72        0.85      3.03 o 
   4  10   8        9.43       10.12      4.35 o 
   5  10   8        1.18        6.90      5.73 o 
   6  10   8       31.47       26.76      8.33 o 
   7  10   8       30.31        9.81      7.12 o 
  -8  11   8        3.32        4.27      4.91 o 
  -7  11   8        0.26       -2.92      2.92 o 
  -6  11   8      208.34      191.99     12.12 o 
  -5  11   8       55.85       65.92     12.77 o 
  -4  11   8        3.09       -3.45      5.39 o 
  -3  11   8      139.22      129.72     10.14 o 
  -2  11   8      155.96      157.81     11.10 o 
  -1  11   8        5.86        7.51      3.52 o 
   0  11   8        3.93        6.14      3.35 o 
   1  11   8       17.69        9.57      3.55 o 
   2  11   8       15.20       16.51      4.04 o 
   3  11   8       16.59        7.41      4.54 o 
   4  11   8       46.37       53.76      7.51 o 
   5  11   8       13.09       19.41      5.53 o 
   6  11   8       89.98      109.90     14.17 o 
  -5  12   8       32.21       13.31      8.04 o 
  -4  12   8      254.50      251.18     19.13 o 
  -3  12   8       38.22       27.85      9.15 o 
  -2  12   8        9.25       19.63      5.49 o 
  -1  12   8       66.13       60.30      6.28 o 
   0  12   8       35.01       37.87      9.74 o 
   1  12   8       46.60       41.58      5.51 o 
   2  12   8       62.82       60.51      7.81 o 
   3  12   8       80.22       88.34      9.28 o 
   4  12   8       64.90       71.83      8.68 o 
 -14   1   9       22.31       55.03      5.86 o 
 -13   1   9       35.45       37.95      3.47 o 
 -12   1   9        1.46        4.37      2.25 o 
 -11   1   9        1.66        2.46      1.97 o 
 -10   1   9      451.17      397.74      7.13 o 
  -9   1   9       74.93       63.27      2.62 o 
  -8   1   9        1.61        6.02      1.62 o 
  -7   1   9      187.95      190.08      5.48 o 
  -6   1   9      118.99      106.09      3.63 o 
  -5   1   9        2.22        6.53      0.85 o 
  -4   1   9       11.86        8.25      0.82 o 
  -3   1   9       65.49       65.62      2.88 o 
  -2   1   9       25.27       38.71      1.31 o 
  -1   1   9      556.25      583.80      7.00 o 
   0   1   9      903.67      821.39      9.09 o 
   1   1   9     1784.42     1808.82     18.64 o 
   2   1   9     9482.02    10081.92     85.22 o 
   3   1   9        1.15        2.15      0.82 o 
   4   1   9       77.08       87.62      2.41 o 
   5   1   9      390.75      371.55      4.98 o 
   6   1   9       14.58       20.90      1.99 o 
   7   1   9      387.90      337.87      6.09 o 
   8   1   9       12.29       12.40      2.61 o 
   9   1   9      111.16      106.85      5.74 o 
  10   1   9        6.14        4.51      2.64 o 
  11   1   9       87.69       94.77      4.71 o 
  12   1   9        3.59        1.95      2.62 o 
 -14   2   9      134.78      146.17      6.80 o 
 -13   2   9      397.33      416.96      8.71 o 
 -12   2   9       25.38       21.87      2.83 o 
 -11   2   9      328.13      334.30      6.75 o 
 -10   2   9        2.40        1.96      1.70 o 
  -9   2   9       35.09       32.57      2.48 o 
  -8   2   9       52.91       55.58      2.57 o 
  -7   2   9       58.13       80.09      2.92 o 
  -6   2   9      448.94      444.65      7.11 o 
  -5   2   9       21.77       42.76      2.90 o 
  -4   2   9       15.83        7.42      1.01 o 
  -3   2   9     1529.95     1769.34     17.75 o 
  -2   2   9     2109.47     2194.46     35.41 o 
  -1   2   9     2789.27     3018.69     28.98 o 
   0   2   9     2223.79     2201.44     29.06 o 
   1   2   9        3.92        5.85      0.70 o 
   2   2   9        7.43        9.77      0.71 o 
   3   2   9        3.88        9.13      0.91 o 
   4   2   9      221.14      223.63      3.57 o 
   5   2   9        1.38        0.04      1.11 o 
   6   2   9      696.75      653.24      8.82 o 
   7   2   9      472.96      431.15      8.07 o 
   8   2   9       25.00       22.58      2.48 o 
   9   2   9        0.00        2.16      1.94 o 
  10   2   9       44.68       36.17      4.93 o 
  11   2   9        9.08        8.55      4.11 o 
  12   2   9      202.14      215.03      9.74 o 
 -14   3   9      356.95      390.15     18.98 o 
 -13   3   9       32.23       37.58      4.25 o 
 -12   3   9       70.10       76.02      6.24 o 
 -11   3   9      171.22      177.14      8.94 o 
 -10   3   9      106.53      107.68      3.88 o 
  -9   3   9       35.70       25.98      1.98 o 
  -8   3   9       27.43       29.90      2.04 o 
  -7   3   9      294.57      291.75      4.74 o 
  -6   3   9      156.43      162.70      6.71 o 
  -5   3   9      266.33      307.92      5.55 o 
  -4   3   9        1.89        4.42      3.72 o 
  -3   3   9     4517.28     4956.74     58.83 o 
  -2   3   9      337.23      335.50      5.68 o 
  -1   3   9      301.04      337.20      5.25 o 
   0   3   9      690.97      710.08      9.11 o 
   1   3   9      555.02      588.26     10.98 o 
   2   3   9      162.66      126.77      3.66 o 
   3   3   9       24.64       23.63      2.11 o 
   4   3   9      142.25      124.29      4.35 o 
   5   3   9       11.33        9.80      2.18 o 
   6   3   9     2229.44     2113.66     31.68 o 
   7   3   9      245.36      260.94      7.55 o 
   8   3   9        6.83        9.07      3.88 o 
   9   3   9        0.04        1.80      2.55 o 
  10   3   9       12.51       18.66      3.54 o 
  11   3   9       52.37       45.07      5.71 o 
  12   3   9      122.78      124.80      8.53 o 
 -14   4   9        2.81        5.27      6.57 o 
 -13   4   9        4.69       -1.16      2.95 o 
 -12   4   9      173.22      179.72      6.18 o 
 -11   4   9      101.45      100.72      4.91 o 
 -10   4   9      637.27      648.46     10.17 o 
  -9   4   9        4.96        7.53      2.41 o 
  -8   4   9      429.01      378.76      7.59 o 
  -7   4   9     1432.82     1375.74     20.04 o 
  -6   4   9      924.96      942.34     14.60 o 
  -5   4   9      173.70      177.14      5.12 o 
  -4   4   9      485.18      572.10      9.49 o 
  -3   4   9      124.20      126.98      3.03 o 
  -2   4   9      405.38      443.90      8.76 o 
  -1   4   9      501.98      587.43      8.89 o 
   0   4   9     1772.39     1839.53     38.59 o 
   1   4   9      120.69      120.63      3.67 o 
   2   4   9      294.62      351.14      7.46 o 
   3   4   9      253.48      251.84      5.27 o 
   4   4   9       39.65       36.97      2.54 o 
   5   4   9       23.30       23.92      3.25 o 
   6   4   9        9.81       11.83      2.42 o 
   7   4   9        3.62        6.03      2.40 o 
   8   4   9      128.40      128.49      6.67 o 
   9   4   9       27.09       26.82      3.72 o 
  10   4   9       66.97       62.81      6.70 o 
  11   4   9      422.95      419.79     11.81 o 
  12   4   9        8.55       11.81      4.71 o 
 -13   5   9      257.71      267.47      9.94 o 
 -12   5   9       57.41       49.45      5.27 o 
 -11   5   9       90.93       87.99      6.09 o 
 -10   5   9       49.11       52.68      3.68 o 
  -9   5   9      309.15      323.23      7.41 o 
  -8   5   9      190.61      181.75      5.28 o 
  -7   5   9       92.28       86.43      4.29 o 
  -6   5   9      193.94      196.90      6.66 o 
  -5   5   9       48.53       41.66      3.49 o 
  -4   5   9     1582.48     1636.02     26.75 o 
  -3   5   9       43.71       43.82      2.42 o 
  -2   5   9       52.56       49.59      2.45 o 
  -1   5   9      766.53      764.01     12.87 o 
   0   5   9      145.47      126.44      5.11 o 
   3   5   9       78.59       82.46     14.10 o 
   4   5   9      373.53      347.74     11.32 o 
   5   5   9      439.04      459.86     13.75 o 
   6   5   9      387.77      369.37     16.88 o 
   7   5   9       58.14       48.40      4.21 o 
   8   5   9        0.01       -2.61      2.61 o 
   9   5   9        0.05        2.53      2.73 o 
  10   5   9       41.78       49.57      7.90 o 
  11   5   9      110.18       97.99      6.77 o 
 -13   6   9        2.74        6.85      3.83 o 
 -12   6   9       90.18       81.43      7.49 o 
 -11   6   9        2.77       -2.77      2.77 o 
 -10   6   9       73.92       78.65      4.96 o 
  -9   6   9       61.84       64.69      3.95 o 
  -8   6   9      149.66      135.76      4.83 o 
  -7   6   9       91.52       68.78      5.18 o 
  -6   6   9      177.00      174.55      6.88 o 
  -5   6   9      759.85      704.19     14.88 o 
  -4   6   9       12.27       12.46      2.59 o 
  -3   6   9       84.00      116.32      3.22 o 
  -2   6   9      757.73      716.10      9.92 o 
  -1   6   9      757.76      659.64     10.08 o 
   0   6   9      598.33      651.85     13.73 o 
   1   6   9        1.84        5.68      1.98 o 
   2   6   9      146.33      193.78     20.30 o 
   3   6   9     2167.26     1960.28     39.39 o 
   4   6   9      575.78      555.99     15.79 o 
   5   6   9      532.67      519.69     15.46 o 
   6   6   9      631.60      586.26     16.99 o 
   7   6   9      143.18      135.47     13.49 o 
   8   6   9       85.93       94.39      7.36 o 
   9   6   9       19.99       29.18      4.95 o 
  10   6   9       15.61       17.04      6.86 o 
  11   6   9        2.62        7.17      4.61 o 
 -12   7   9        4.07        2.20      3.37 o 
 -11   7   9       33.01       30.88      5.14 o 
 -10   7   9       39.85       37.71      3.95 o 
  -9   7   9        3.66        6.92      3.06 o 
  -8   7   9      152.83      155.76      6.49 o 
  -7   7   9        0.00        2.84      2.54 o 
  -6   7   9       98.92       96.82      6.08 o 
  -5   7   9      160.84      161.16      8.70 o 
  -4   7   9       32.51       32.21      3.69 o 
  -3   7   9       14.68       18.95      1.93 o 
  -2   7   9      560.43      513.58      8.51 o 
  -1   7   9      343.45      323.43      7.75 o 
   0   7   9      190.59      218.06      6.35 o 
   1   7   9        0.91        2.30      2.17 o 
   2   7   9     1693.19     1747.88     29.87 o 
   3   7   9     1091.51     1016.86     24.42 o 
   4   7   9       64.09       65.70      7.76 o 
   5   7   9       57.85       56.48      6.01 o 
   6   7   9       14.90       13.19      3.94 o 
   7   7   9       48.75       38.14      8.35 o 
   8   7   9      147.22      131.15     14.41 o 
   9   7   9      104.79      114.42     14.40 o 
  10   7   9      105.55      134.13     11.54 o 
 -11   8   9        3.30        4.27      4.85 o 
 -10   8   9      302.45      303.75     14.86 o 
  -9   8   9       19.47       20.84      4.02 o 
  -8   8   9       44.21       51.72      5.38 o 
  -7   8   9        8.28        5.53      3.05 o 
  -6   8   9       89.66       83.72      6.04 o 
  -5   8   9       21.21       23.48      4.87 o 
  -4   8   9      236.47      244.54      8.47 o 
  -3   8   9       46.66       47.82      2.83 o 
  -2   8   9      764.38      724.02     10.84 o 
  -1   8   9        0.01        0.84      1.85 o 
   0   8   9      198.91      221.95      6.83 o 
   1   8   9        9.75        9.71      2.87 o 
   2   8   9      455.09      467.92     13.16 o 
   3   8   9       65.19       71.58      6.11 o 
   4   8   9      106.38      107.68      8.36 o 
   5   8   9       67.79       69.68      7.04 o 
   6   8   9        7.00        2.26      4.71 o 
   7   8   9       77.87       89.92     12.61 o 
   8   8   9       28.93       34.89      8.65 o 
   9   8   9       21.66       27.81      8.20 o 
 -10   9   9        2.81        5.43      3.65 o 
  -9   9   9      131.70      124.47     10.80 o 
  -8   9   9      140.17      146.18      7.83 o 
  -7   9   9      467.32      460.10     27.30 o 
  -6   9   9       90.32       93.58      6.78 o 
  -5   9   9      183.77      172.78      7.84 o 
  -4   9   9       42.83       47.41      7.55 o 
  -3   9   9        2.78        3.15      2.00 o 
  -2   9   9      538.60      513.72     14.96 o 
  -1   9   9      944.34      947.92     16.96 o 
   0   9   9       11.26        8.78      2.74 o 
   1   9   9       64.01       58.24      5.20 o 
   2   9   9        5.03        6.23      2.96 o 
   3   9   9       21.02       13.57      4.98 o 
   4   9   9      307.48      275.33     21.06 o 
   5   9   9       42.08       50.38      9.60 o 
   6   9   9        3.50        1.45      4.71 o 
   7   9   9       10.04        8.51      6.34 o 
   8   9   9       35.56       37.23      9.57 o 
  -9  10   9        0.01        0.70      4.57 o 
  -8  10   9       36.82       30.37      4.68 o 
  -7  10   9      163.53      151.86     11.35 o 
  -6  10   9       78.77       91.18      8.78 o 
  -5  10   9       50.35       37.07      4.94 o 
  -4  10   9       44.56       41.31      6.08 o 
  -3  10   9      275.19      268.48      7.36 o 
  -2  10   9       53.47       50.21      3.43 o 
  -1  10   9       86.60       88.11      6.76 o 
   0  10   9       51.72       49.16      5.25 o 
   1  10   9       81.02       83.64      6.63 o 
   2  10   9       40.43       57.28      5.61 o 
   3  10   9       12.06        9.56      4.26 o 
   4  10   9      259.24      271.66     13.08 o 
   5  10   9       10.17        0.91      4.07 o 
   6  10   9       28.44       21.91      7.93 o 
   7  10   9        1.38        1.01      6.14 o 
  -7  11   9        5.46        1.77      3.31 o 
  -6  11   9      179.51      166.80     12.05 o 
  -5  11   9      508.96      451.27     25.16 o 
  -4  11   9       15.40       11.95      5.24 o 
  -3  11   9      187.99      187.87      7.58 o 
  -2  11   9       23.02       27.24      3.94 o 
  -1  11   9        6.64        9.59      3.79 o 
   0  11   9       87.78      101.52      7.59 o 
   1  11   9        2.75        1.93      3.46 o 
   2  11   9      451.82      444.76     13.83 o 
   3  11   9      208.61      214.06     12.01 o 
   4  11   9        0.27        2.68      4.24 o 
   5  11   9      368.31      372.69     27.27 o 
   6  11   9      126.06      125.82     11.17 o 
  -5  12   9       65.75       60.41     11.92 o 
  -4  12   9       79.50       96.88     14.15 o 
  -3  12   9        9.72       11.09      7.37 o 
  -2  12   9       26.52       23.58      6.45 o 
  -1  12   9       20.22       18.53      2.65 o 
   0  12   9       15.66       11.88      4.12 o 
   1  12   9        7.27        6.91      3.83 o 
   2  12   9        0.26        3.45      3.76 o 
   3  12   9        3.79        6.54      4.78 o 
 -14   0  10      202.61      227.09     11.29 o 
 -13   0  10      222.47      243.03     11.03 o 
 -12   0  10       91.01       77.74      7.10 o 
 -11   0  10      214.07      191.58      6.59 o 
 -10   0  10      115.01      109.06      5.13 o 
  -9   0  10      172.85      128.54      5.21 o 
  -8   0  10      483.89      406.28      8.08 o 
  -7   0  10      169.63      207.08      4.40 o 
  -6   0  10     1248.76     1245.88     19.29 o 
  -5   0  10       50.35       30.17      2.01 o 
  -4   0  10       56.61       63.87      3.70 o 
  -3   0  10     5248.92     5542.86     63.90 o 
  -2   0  10        1.17        0.40      1.30 o 
  -1   0  10     2896.77     2604.78     53.36 o 
   0   0  10      174.18      192.49      5.23 o 
   1   0  10     1328.87     1505.00     21.12 o 
   2   0  10     1690.56     1851.17     25.80 o 
   3   0  10     1801.83     2106.27     25.57 o 
   4   0  10        8.81       21.23      2.46 o 
   5   0  10        1.03        1.33      0.73 o 
   6   0  10     1054.10     1006.66     14.32 o 
   7   0  10     1057.39     1054.16     17.38 o 
   8   0  10        0.26        1.76      2.24 o 
   9   0  10       31.59       29.33      4.04 o 
  10   0  10        2.39        5.54      3.16 o 
  11   0  10      337.55      363.55     16.71 o 
  12   0  10       93.25       94.92      9.75 o 
 -14   1  10        0.69       18.08      3.86 o 
 -13   1  10       39.75       43.79      3.65 o 
 -12   1  10       11.94       12.24      2.50 o 
 -11   1  10       24.98       17.14      3.34 o 
 -10   1  10        1.17       -2.03      2.03 o 
  -9   1  10        0.18       -0.34      1.31 o 
  -8   1  10      629.30      603.20      7.15 o 
  -7   1  10      478.63      443.42      6.53 o 
  -6   1  10      346.61      310.44      5.14 o 
  -5   1  10        2.47        4.57      0.80 o 
  -4   1  10     1826.35     1879.80     20.51 o 
  -3   1  10      500.14      483.26      5.47 o 
  -2   1  10      743.11      736.14      8.13 o 
  -1   1  10     1712.79     1726.44     20.47 o 
   0   1  10       37.57       42.20      1.45 o 
   1   1  10     1487.05     1575.29     14.47 o 
   2   1  10     1141.33     1122.38      9.62 o 
   3   1  10       62.09       86.17      2.71 o 
   4   1  10     2118.52     2139.62     21.41 o 
   5   1  10        3.66        3.26      1.37 o 
   6   1  10     1824.50     1790.40     20.59 o 
   7   1  10      275.51      261.59      5.32 o 
   8   1  10       31.16       25.40      2.49 o 
   9   1  10      196.99      203.24      5.41 o 
  10   1  10       27.70       24.12      2.96 o 
  11   1  10       45.26       46.30      3.74 o 
  12   1  10       53.21       51.76      4.65 o 
 -14   2  10       45.53       63.18      4.98 o 
 -13   2  10      233.21      284.56      8.33 o 
 -12   2  10       18.83       17.83      2.72 o 
 -11   2  10      377.80      367.22      8.48 o 
 -10   2  10       87.95       90.21      3.75 o 
  -9   2  10      556.82      542.83      7.67 o 
  -8   2  10      878.81      840.12     13.16 o 
  -7   2  10       62.17       57.99      2.60 o 
  -6   2  10       37.75       35.30      2.01 o 
  -5   2  10      647.80      670.42      8.23 o 
  -4   2  10       36.23       28.13      1.52 o 
  -3   2  10      232.76      262.01      4.14 o 
  -2   2  10       95.75      135.06      3.02 o 
  -1   2  10       34.32       46.50      2.55 o 
   0   2  10     1224.88     1305.03     12.40 o 
   1   2  10        5.65        0.16      0.51 o 
   2   2  10      227.54      222.55      3.72 o 
   3   2  10     1142.05     1155.47     12.02 o 
   4   2  10        8.30       17.74      1.46 o 
   5   2  10      173.32      159.60      3.53 o 
   6   2  10      315.94      322.28      5.46 o 
   7   2  10       31.02       24.87      4.11 o 
   8   2  10      248.74      246.94      7.84 o 
   9   2  10        5.93        8.38      3.22 o 
  10   2  10       43.34       34.43      4.96 o 
  11   2  10       20.65       24.54      7.88 o 
  12   2  10       34.83       33.06      4.44 o 
 -14   3  10        8.29        9.15      4.08 o 
 -13   3  10       22.09       24.37      3.77 o 
 -12   3  10       43.27       44.77      3.80 o 
 -11   3  10        2.37       -1.03      2.03 o 
 -10   3  10       65.25       73.68      3.32 o 
  -9   3  10        0.04        2.00      1.48 o 
  -8   3  10     1175.62     1097.65     12.31 o 
  -7   3  10      309.36      296.46      5.16 o 
  -6   3  10      597.36      601.24      7.76 o 
  -5   3  10      195.46      218.26      4.44 o 
  -4   3  10     4534.54     4587.11     55.12 o 
  -3   3  10     3581.80     3930.66     47.35 o 
  -1   3  10      693.80      697.47     16.79 o 
   0   3  10     2331.14     2586.40     31.25 o 
   1   3  10     1975.14     2098.29     23.38 o 
   2   3  10      382.71      395.55      7.55 o 
   3   3  10       40.40       33.39      2.52 o 
   4   3  10        3.52        0.37      1.63 o 
   5   3  10       24.76       27.00      2.86 o 
   6   3  10      167.96      133.81      5.33 o 
   7   3  10        0.94       -0.14      3.12 o 
   8   3  10      420.49      394.44      9.95 o 
   9   3  10      313.69      292.66      8.76 o 
  10   3  10      162.98      170.25      9.30 o 
  11   3  10        3.95        8.87      6.15 o 
  12   3  10       83.82       82.34      7.34 o 
 -14   4  10        0.25        6.56      3.89 o 
 -13   4  10      120.24      132.32      6.72 o 
 -12   4  10        7.94        7.01      2.69 o 
 -11   4  10      204.04      203.72      9.71 o 
 -10   4  10        3.09        7.23      2.08 o 
  -9   4  10       24.22       25.86      2.67 o 
  -8   4  10      177.15      170.45      5.08 o 
  -7   4  10        0.17        4.84      1.85 o 
  -6   4  10      559.23      527.80      9.75 o 
  -5   4  10     1290.00     1272.29     18.14 o 
  -4   4  10        4.65        3.43      1.37 o 
  -3   4  10       91.62       92.84      2.69 o 
  -2   4  10       90.78      131.79      3.02 o 
  -1   4  10       19.48       16.36      1.46 o 
   0   4  10      234.39      233.81      8.27 o 
   1   4  10     1278.70     1381.64     18.75 o 
   2   4  10      111.68      134.48      4.10 o 
   3   4  10       14.44       15.02      1.75 o 
   4   4  10      295.08      286.99      6.22 o 
   5   4  10       23.06       11.89      2.33 o 
   6   4  10      256.50      228.40      6.86 o 
   7   4  10       16.88       11.03      3.35 o 
   8   4  10       18.43       16.03      3.06 o 
   9   4  10       61.37       60.30      6.00 o 
  10   4  10      171.38      166.01      7.37 o 
  11   4  10       23.55       18.11      3.98 o 
 -13   5  10        0.45        5.75      4.04 o 
 -12   5  10       25.33       20.04      4.00 o 
 -11   5  10        7.63        5.30      2.70 o 
 -10   5  10       33.36       42.18      3.40 o 
  -9   5  10       96.63       82.32      4.30 o 
  -8   5  10      277.81      298.49      6.82 o 
  -7   5  10      237.59      222.75      6.25 o 
  -6   5  10      867.58      780.99     13.07 o 
  -5   5  10       39.18       34.50      2.74 o 
  -4   5  10        1.48        0.32      1.74 o 
  -3   5  10      368.27      354.36      6.85 o 
  -2   5  10      576.46      604.03     10.80 o 
  -1   5  10      701.36      756.53     13.38 o 
   1   5  10       24.07       33.46      5.29 o 
   2   5  10       88.17       96.77      5.96 o 
   3   5  10      269.59      240.86      9.14 o 
   4   5  10      658.95      634.54     16.77 o 
   5   5  10       11.02       16.93      3.66 o 
   6   5  10       38.90       48.98      4.06 o 
   7   5  10       16.93       11.45      2.81 o 
   8   5  10        9.82        6.63      4.33 o 
   9   5  10        4.76        3.40      2.90 o 
  10   5  10       52.64       57.76      5.66 o 
  11   5  10       46.55       45.49      7.19 o 
 -13   6  10      135.85      150.60      8.78 o 
 -12   6  10       19.65       16.74      5.14 o 
 -11   6  10      111.31      113.43      6.20 o 
 -10   6  10        0.07       -1.34      1.97 o 
  -9   6  10       28.33       24.97      2.92 o 
  -8   6  10      204.11      197.24      7.65 o 
  -7   6  10      239.12      235.58      8.28 o 
  -6   6  10      618.21      561.54     13.25 o 
  -5   6  10      810.04      752.42     15.62 o 
  -4   6  10      995.61     1013.47     25.61 o 
  -3   6  10      151.91      160.51      4.48 o 
  -2   6  10       14.08       11.98      1.88 o 
  -1   6  10     1265.83     1286.68     19.03 o 
   0   6  10      566.39      604.12     13.26 o 
   1   6  10     1128.12     1164.50     21.18 o 
   2   6  10      969.56      963.41     20.15 o 
   3   6  10      171.84      161.44      8.00 o 
   4   6  10      280.65      302.64     11.22 o 
   5   6  10       44.13       46.68      5.42 o 
   6   6  10        0.78        4.17      3.08 o 
   7   6  10       40.35       47.45      5.75 o 
   8   6  10       95.91      114.20      8.20 o 
   9   6  10       42.23       50.40      6.38 o 
  10   6  10       11.28       13.21      4.63 o 
  11   6  10       31.40       32.19      5.02 o 
 -12   7  10       12.92       12.32      3.97 o 
 -11   7  10       43.65       44.17      4.47 o 
 -10   7  10       15.68       14.48      3.55 o 
  -9   7  10       85.27       84.20      6.92 o 
  -8   7  10      248.16      232.75      7.39 o 
  -7   7  10        5.41        0.16      2.61 o 
  -6   7  10       12.17       15.85      3.18 o 
  -5   7  10      249.37      263.61      8.63 o 
  -4   7  10      107.40      108.08      6.20 o 
  -3   7  10      447.94      420.10      8.61 o 
  -2   7  10        0.01        1.40      1.16 o 
  -1   7  10       72.93       50.59      4.33 o 
   0   7  10      401.18      377.35     10.45 o 
   1   7  10     1123.30     1140.30     21.57 o 
   2   7  10      452.72      429.09     11.42 o 
   3   7  10      172.73      187.41      9.05 o 
   4   7  10      187.79      192.45      9.27 o 
   5   7  10        0.67        0.77      3.01 o 
   6   7  10       62.42       58.50      6.71 o 
   7   7  10      477.04      489.15     24.07 o 
   8   7  10       37.41       36.36      8.72 o 
   9   7  10        6.81        7.73      5.87 o 
  10   7  10        6.87        4.93      4.19 o 
 -11   8  10       23.60       17.06      4.48 o 
 -10   8  10      114.04      107.63      7.58 o 
  -9   8  10      163.70      146.94      7.97 o 
  -8   8  10       33.22       27.52      3.63 o 
  -7   8  10      195.42      208.69      8.58 o 
  -6   8  10        4.92        0.04      2.55 o 
  -5   8  10        4.23        5.14      2.77 o 
  -4   8  10        2.87       -2.14      2.17 o 
  -3   8  10       91.23       82.56      3.65 o 
  -2   8  10      520.73      519.50     10.21 o 
  -1   8  10      595.11      574.15     14.04 o 
   0   8  10        3.46       -2.03      2.03 o 
   1   8  10       34.43       29.13      6.16 o 
   2   8  10       24.33       21.13      3.48 o 
   3   8  10        0.50       -1.22      2.27 o 
   4   8  10       21.41       25.41      4.82 o 
   5   8  10       90.03       96.30      8.18 o 
   6   8  10      292.23      307.59     18.99 o 
   7   8  10      313.67      325.86     20.22 o 
   8   8  10      183.76      196.55     15.94 o 
   9   8  10       79.29       77.26     12.31 o 
 -10   9  10        0.04        0.11      3.47 o 
  -9   9  10       14.72       10.07      3.97 o 
  -8   9  10      198.37      199.16     12.96 o 
  -7   9  10       26.35       26.76      5.37 o 
  -6   9  10       34.79       36.51      4.76 o 
  -5   9  10      172.01      155.11     11.13 o 
  -4   9  10      100.57       98.03      7.28 o 
  -3   9  10       20.58       21.10      2.50 o 
  -2   9  10       14.66       15.75      2.11 o 
  -1   9  10      211.20      203.51      8.38 o 
   0   9  10       79.36       82.80      6.23 o 
   1   9  10       53.91       61.54      5.86 o 
   2   9  10        9.56       10.02      4.78 o 
   3   9  10      179.35      174.47      8.01 o 
   4   9  10       20.46       23.47      4.14 o 
   5   9  10        2.46       -3.05      4.36 o 
   6   9  10        0.36        1.41      5.41 o 
   7   9  10       17.04       14.36      7.40 o 
   8   9  10        0.00       -0.54      5.83 o 
  -9  10  10        0.57        1.62      3.40 o 
  -8  10  10      143.34      149.28     10.85 o 
  -7  10  10        0.88        4.13      4.39 o 
  -6  10  10      696.97      706.56     21.80 o 
  -5  10  10       28.18       27.53      4.87 o 
  -4  10  10      296.76      268.21     16.75 o 
  -3  10  10       43.78       43.90      3.48 o 
  -2  10  10      108.85       94.45      7.55 o 
  -1  10  10        3.90        7.13      4.06 o 
   0  10  10       13.22        9.24      3.46 o 
   1  10  10        0.41       -1.80      2.72 o 
   2  10  10      321.74      333.29     13.40 o 
   3  10  10       41.95       38.30      5.06 o 
   4  10  10       52.40       48.73      5.54 o 
   5  10  10        1.89        6.95      4.35 o 
   6  10  10        4.76       -1.93      3.87 o 
   7  10  10        0.22       -3.59      5.06 o 
  -7  11  10        9.57        4.99      4.89 o 
  -6  11  10      113.62      127.95     15.81 o 
  -5  11  10       20.89       35.34      9.66 o 
  -4  11  10       24.00       34.21      6.39 o 
  -3  11  10      140.30      131.04      5.61 o 
  -2  11  10        0.57        1.06      3.00 o 
  -1  11  10        0.02        0.80      1.90 o 
   0  11  10      102.46      105.60      7.69 o 
   1  11  10       81.39       88.12      7.19 o 
   2  11  10       19.48       25.05      4.70 o 
   3  11  10       81.04       84.12      7.21 o 
   4  11  10       20.69       18.74      5.46 o 
   5  11  10       43.85       57.35      8.02 o 
  -5  12  10       32.29       43.66     10.55 o 
  -4  12  10        0.80        5.26      7.17 o 
  -3  12  10      115.17      117.32     10.45 o 
  -2  12  10        0.00        0.30      4.49 o 
  -1  12  10       97.05      102.49      8.03 o 
   0  12  10      118.43      119.19      8.57 o 
   1  12  10        1.15        6.25      3.97 o 
   2  12  10        0.04        0.36      3.65 o 
   3  12  10       33.35       42.97      7.28 o 
 -14   1  11      712.82      745.21     14.75 o 
 -13   1  11       14.07        8.07      3.21 o 
 -12   1  11        5.58        4.52      2.22 o 
 -11   1  11       43.11       33.70      3.23 o 
 -10   1  11       79.06       66.34      3.38 o 
  -9   1  11      853.15      800.80      9.63 o 
  -8   1  11      302.45      327.10      5.26 o 
  -7   1  11      372.92      354.18      5.67 o 
  -6   1  11      217.95      189.69      4.03 o 
  -5   1  11        3.67        4.80      0.89 o 
  -4   1  11      735.41      818.00      8.77 o 
  -3   1  11     1314.41     1456.17     15.13 o 
  -2   1  11        8.33        3.73      0.71 o 
  -1   1  11      158.79      141.40      2.35 o 
   0   1  11      153.39      196.28      2.72 o 
   1   1  11       47.57       49.95      1.50 o 
   2   1  11     3685.48     3984.74     32.72 o 
   3   1  11      105.96      113.83      2.31 o 
   4   1  11        1.26        0.39      0.77 o 
   5   1  11      438.89      375.10      5.66 o 
   6   1  11      902.98      878.33     11.57 o 
   7   1  11      286.49      273.76      6.72 o 
   8   1  11       69.74       74.02      4.29 o 
   9   1  11       60.09       71.33      3.96 o 
  10   1  11       74.96       77.87      5.70 o 
  11   1  11       83.07       85.56      4.60 o 
  12   1  11        7.18        6.88      6.10 o 
 -14   2  11       23.96       22.25      3.83 o 
 -13   2  11      230.85      248.75      6.77 o 
 -12   2  11      120.24      138.22      5.21 o 
 -11   2  11      118.46      127.75      4.48 o 
 -10   2  11      309.15      286.91      5.99 o 
  -9   2  11      440.90      443.65      7.37 o 
  -8   2  11     1047.77     1060.18     12.05 o 
  -7   2  11     1276.46     1179.80     12.85 o 
  -6   2  11      953.99      971.00     11.41 o 
  -5   2  11       17.45        8.22      1.16 o 
  -4   2  11       71.37       69.10      2.23 o 
  -3   2  11      683.11      665.60      8.38 o 
  -2   2  11     1310.59     1487.42     15.09 o 
  -1   2  11      977.83      954.64     10.21 o 
   0   2  11      290.82      293.48      4.03 o 
   1   2  11      800.16      888.67      8.39 o 
   2   2  11      197.28      189.06      2.71 o 
   3   2  11      670.36      712.59      8.11 o 
   4   2  11      138.45      170.79      3.54 o 
   5   2  11      222.31      221.90      4.33 o 
   6   2  11     1460.01     1458.18     17.09 o 
   7   2  11      318.41      293.22      9.21 o 
   8   2  11      879.14      864.87     15.89 o 
   9   2  11        0.34        1.12      2.24 o 
  10   2  11       49.92       49.28      9.37 o 
  11   2  11       31.53       25.39      4.09 o 
  12   2  11      227.52      213.45      8.06 o 
 -14   3  11        3.04        1.34      7.54 o 
 -13   3  11       87.05       91.31      5.72 o 
 -12   3  11       12.44       14.44      2.84 o 
 -11   3  11        1.41        1.84      2.21 o 
 -10   3  11       39.84       37.76      3.71 o 
  -9   3  11        4.82        5.10      1.82 o 
  -8   3  11      690.56      604.98      7.99 o 
  -7   3  11     2736.05     2645.10     27.15 o 
  -6   3  11      728.29      693.84      8.73 o 
  -5   3  11       55.44       56.01      2.05 o 
  -4   3  11      177.44      166.78      3.66 o 
  -3   3  11      877.81      899.66     11.40 o 
  -2   3  11      467.53      484.67      7.54 o 
  -1   3  11      173.21      172.71      3.61 o 
   0   3  11      119.56      109.73      2.41 o 
   1   3  11       24.68       38.55      1.74 o 
   2   3  11      219.51      209.30      4.67 o 
   3   3  11      127.92      140.36      4.54 o 
   4   3  11       66.64       77.27      3.89 o 
   5   3  11      175.70      157.69      5.55 o 
   6   3  11      653.06      585.75     11.97 o 
   7   3  11      193.03      188.20     15.00 o 
   8   3  11        3.66       10.64      3.61 o 
   9   3  11       33.99       34.75      8.33 o 
  10   3  11       27.64       28.00      4.84 o 
  11   3  11       18.04       12.03      4.35 o 
  12   3  11       11.18       15.47      4.88 o 
 -14   4  11      314.10      348.22     11.38 o 
 -13   4  11       34.99       41.21      4.47 o 
 -12   4  11       45.31       43.19      4.09 o 
 -11   4  11       75.49       85.12      4.99 o 
 -10   4  11       49.32       43.23      3.05 o 
  -9   4  11        0.28       -1.62      1.62 o 
  -8   4  11      417.18      413.37      8.05 o 
  -7   4  11      202.11      193.50      5.68 o 
  -6   4  11      670.32      592.98     15.91 o 
  -5   4  11      187.75      214.52      5.53 o 
  -4   4  11        2.74        0.28      1.22 o 
  -3   4  11       61.63       53.73      2.29 o 
  -2   4  11       15.46       15.80      1.43 o 
  -1   4  11      105.12       92.68      3.77 o 
   0   4  11       38.04       25.17      2.09 o 
   1   4  11      138.32      132.29      4.06 o 
   2   4  11     1168.42     1187.13     14.68 o 
   3   4  11      247.70      310.32      6.36 o 
   4   4  11       71.42       68.20      3.41 o 
   5   4  11        7.06        4.21      2.19 o 
   6   4  11       23.13       33.61      3.39 o 
   7   4  11       14.68       10.28      3.27 o 
   8   4  11       27.12       22.76      3.46 o 
   9   4  11       33.82       40.67      6.67 o 
  10   4  11      275.92      293.64      9.61 o 
  11   4  11        6.86       11.40      4.56 o 
 -13   5  11       75.09       75.08      5.59 o 
 -12   5  11      215.15      237.98     10.41 o 
 -11   5  11        3.78        1.11      2.57 o 
 -10   5  11        0.40        1.67      2.08 o 
  -9   5  11      227.41      216.26      6.09 o 
  -8   5  11       75.04       79.22      7.15 o 
  -7   5  11       17.13       21.04      2.52 o 
  -6   5  11        3.52        5.55      2.18 o 
  -5   5  11      478.14      506.49      9.47 o 
  -4   5  11       91.57       90.54      4.86 o 
  -3   5  11      147.54      134.63      5.39 o 
  -2   5  11      183.04      212.81      4.95 o 
   0   5  11        1.47        0.37      0.88 o 
   1   5  11      308.88      331.27     15.03 o 
   2   5  11      148.08      142.80      6.03 o 
   3   5  11       26.76       34.72      7.36 o 
   4   5  11        4.23       -0.80      2.25 o 
   5   5  11      144.98      141.49      5.69 o 
   6   5  11      562.22      495.15     11.62 o 
   7   5  11        3.84       -0.26      2.37 o 
   8   5  11      226.13      256.11      8.45 o 
   9   5  11       28.93       28.80      4.70 o 
  10   5  11       28.02       34.61      4.56 o 
  11   5  11       39.10       49.54      5.43 o 
 -13   6  11        5.28        7.91      3.76 o 
 -12   6  11        0.15        0.66      3.33 o 
 -11   6  11      156.96      168.02      6.93 o 
 -10   6  11       56.51       69.57      4.35 o 
  -9   6  11        9.45        5.48      2.54 o 
  -8   6  11       37.21       37.00      3.63 o 
  -7   6  11       14.46       13.84      3.07 o 
  -6   6  11      121.28      128.70      7.08 o 
  -5   6  11       77.11       71.30      5.04 o 
  -4   6  11      607.70      663.29     19.25 o 
  -3   6  11       13.99        5.71      2.95 o 
  -2   6  11      105.34      152.60      4.00 o 
  -1   6  11      606.52      589.85     10.25 o 
   0   6  11      475.61      473.93     11.42 o 
   1   6  11      852.57      796.99     16.25 o 
   2   6  11      896.47      866.66     17.36 o 
   3   6  11      205.74      173.01      8.41 o 
   4   6  11       34.63       33.44      4.72 o 
   5   6  11       19.06       17.85      3.93 o 
   6   6  11      129.74      137.52      9.44 o 
   7   6  11       23.66       28.89      4.87 o 
   8   6  11       16.19       14.55      4.25 o 
   9   6  11        2.28        4.38      3.82 o 
  10   6  11        1.75       -3.04      3.64 o 
 -12   7  11        0.00       -0.67      3.25 o 
 -11   7  11        1.80       -0.78      3.12 o 
 -10   7  11        0.12       -0.95      2.40 o 
  -9   7  11        3.42        1.54      2.40 o 
  -8   7  11        8.94       15.08      3.56 o 
  -7   7  11      265.12      275.49      9.35 o 
  -6   7  11        0.02       -0.41      2.24 o 
  -5   7  11       37.84       48.75      4.56 o 
  -4   7  11       41.68       53.35      4.53 o 
  -3   7  11       95.55       90.63      3.82 o 
  -2   7  11       51.32       43.07      2.85 o 
  -1   7  11       96.92      100.36      4.04 o 
   0   7  11      410.66      419.21     11.15 o 
   1   7  11       67.77       70.74      5.16 o 
   2   7  11       70.55       68.20      6.11 o 
   3   7  11      428.94      371.49     10.72 o 
   4   7  11      107.84      115.42      8.42 o 
   5   7  11      204.60      185.53      9.49 o 
   6   7  11       72.36       69.46      6.88 o 
   7   7  11        6.83       11.10      5.95 o 
   8   7  11       29.65       22.28      7.18 o 
   9   7  11        0.44       -1.24      3.65 o 
  10   7  11        0.71       -3.65      3.65 o 
 -11   8  11      366.89      402.23     13.18 o 
 -10   8  11       10.86        5.93      3.56 o 
  -9   8  11       21.28       20.42      5.64 o 
  -8   8  11        1.62        2.52      2.97 o 
  -7   8  11      391.32      405.85     12.06 o 
  -6   8  11       24.24       22.46      5.15 o 
  -5   8  11        0.42       -2.07      2.64 o 
  -4   8  11      332.35      332.96     10.09 o 
  -3   8  11      165.46      163.85      5.02 o 
  -2   8  11        2.98        5.65      1.71 o 
  -1   8  11       11.22       19.20      2.27 o 
   0   8  11       92.80       91.81      6.22 o 
   1   8  11      109.30      129.77      9.35 o 
   2   8  11       53.04       56.08      5.21 o 
   3   8  11      443.02      416.65     12.03 o 
   4   8  11        0.57       -0.01      2.38 o 
   5   8  11       22.58       18.17      4.64 o 
   6   8  11      516.53      520.59     25.75 o 
   7   8  11      174.85      162.36     16.47 o 
   8   8  11        4.41       14.44      6.93 o 
   9   8  11       47.18       33.74      9.49 o 
 -10   9  11      146.94      150.54      8.54 o 
  -9   9  11       15.98       18.13      4.14 o 
  -8   9  11        0.29        1.36      3.64 o 
  -7   9  11        6.92        4.95      4.67 o 
  -6   9  11      164.16      160.41      8.43 o 
  -5   9  11      376.29      370.64     19.32 o 
  -4   9  11       27.93       19.18      3.75 o 
  -3   9  11      336.87      341.78      8.73 o 
  -2   9  11        0.18        0.39      1.98 o 
  -1   9  11       94.89       96.51      4.23 o 
   0   9  11      137.66      126.23      8.89 o 
   1   9  11      146.17      130.27      8.51 o 
   2   9  11      262.48      261.66     12.13 o 
   3   9  11        0.22        0.68      2.73 o 
   4   9  11       16.41       10.22      3.33 o 
   5   9  11        0.07        0.64      2.87 o 
   6   9  11       10.28       14.16      7.07 o 
   7   9  11       42.37       33.50      8.60 o 
   8   9  11        8.31       18.85      7.76 o 
  -9  10  11        1.88        1.88      3.43 o 
  -8  10  11        0.02        1.94      3.24 o 
  -7  10  11       38.13       44.06      6.83 o 
  -6  10  11      191.08      201.41      9.06 o 
  -5  10  11       27.64       30.46      8.68 o 
  -4  10  11      162.60      160.00     11.23 o 
  -3  10  11        4.16        1.34      2.11 o 
  -2  10  11       76.33       76.67      4.65 o 
  -1  10  11       86.38       77.70      4.09 o 
   0  10  11      214.10      200.64      8.87 o 
   1  10  11       18.16       19.86      4.26 o 
   2  10  11      117.67      107.47      8.59 o 
   3  10  11       36.11       40.02      5.25 o 
   4  10  11       97.80      104.77      7.79 o 
   5  10  11      185.84      172.40     30.13 o 
   6  10  11        7.74        5.72     10.15 o 
   7  10  11        0.45        4.19      4.92 o 
  -7  11  11      351.92      358.19     15.78 o 
  -6  11  11      139.57      134.09     16.05 o 
  -5  11  11       54.44       60.23     11.26 o 
  -4  11  11       19.42       26.07      6.69 o 
  -3  11  11       26.45       27.01      3.32 o 
  -2  11  11       37.12       43.95      3.78 o 
  -1  11  11       39.62       47.58      4.79 o 
   0  11  11        9.74        9.39      3.95 o 
   1  11  11      398.18      380.94     12.80 o 
   2  11  11      101.05      115.29      8.36 o 
   3  11  11       55.11       46.16      7.76 o 
   4  11  11      296.42      348.72     17.75 o 
   5  11  11       70.10       80.10      9.19 o 
  -5  12  11        7.32        8.31      8.00 o 
  -4  12  11        0.41        3.75      6.59 o 
  -3  12  11       76.40       91.12      9.60 o 
  -2  12  11       72.08       85.44     18.29 o 
  -1  12  11       56.55       56.21      8.05 o 
   0  12  11       88.07      100.03      7.98 o 
   1  12  11       21.18       24.68      5.41 o 
   2  12  11        4.87        7.41      3.89 o 
 -14   0  12      418.15      428.69     24.30 o 
 -13   0  12        1.58        1.23      3.70 o 
 -12   0  12       40.16       37.96     10.69 o 
 -11   0  12      251.10      251.20      7.47 o 
 -10   0  12       11.89        9.07      2.45 o 
  -9   0  12       13.99       12.00      2.60 o 
  -8   0  12     1380.74     1374.11     19.44 o 
  -7   0  12      378.53      392.98     19.68 o 
  -6   0  12     1323.60     1342.11     17.77 o 
  -5   0  12     1055.25     1064.18     14.38 o 
  -4   0  12       91.99      169.07      7.35 o 
  -3   0  12     1970.49     2190.02     26.63 o 
  -2   0  12     2826.06     3157.34     42.86 o 
  -1   0  12      271.62      275.90      6.97 o 
   0   0  12      861.75      946.03     27.92 o 
   1   0  12        0.05        1.00      0.71 o 
   2   0  12     1105.14     1186.48     21.32 o 
   3   0  12        2.79        1.82      0.81 o 
   5   0  12       51.71       49.05      2.76 o 
   6   0  12       67.69       55.76      4.40 o 
   7   0  12        4.91        7.23      2.84 o 
   8   0  12       53.52       58.91      4.98 o 
   9   0  12       34.27       35.35      4.33 o 
  10   0  12     1119.18     1132.84     24.66 o 
  11   0  12       90.51       98.15      9.92 o 
  12   0  12        0.23       -3.25      5.00 o 
 -14   1  12       85.98       97.64      7.28 o 
 -13   1  12       45.19       47.88      3.73 o 
 -12   1  12       22.12       26.90      3.01 o 
 -11   1  12       39.97       40.59      3.24 o 
 -10   1  12        3.38        3.78      1.88 o 
  -9   1  12       32.35       39.80      2.23 o 
  -8   1  12        4.79        6.65      1.84 o 
  -7   1  12      207.99      201.63      4.19 o 
  -5   1  12      679.62      757.58     10.79 o 
  -4   1  12       97.61       89.87      2.27 o 
  -3   1  12      863.44      984.48      9.90 o 
  -2   1  12      387.29      375.10      4.28 o 
  -1   1  12      473.85      517.40      5.70 o 
   0   1  12        0.03        0.86      0.63 o 
   1   1  12      886.22      945.95      8.90 o 
   2   1  12     2409.34     2520.44     21.39 o 
   3   1  12      534.80      558.05      6.11 o 
   4   1  12       39.11       51.73      1.92 o 
   5   1  12      202.41      208.41      3.87 o 
   6   1  12      738.26      768.71     12.93 o 
   7   1  12     1982.47     1925.54     22.19 o 
   8   1  12      403.98      382.13      6.86 o 
   9   1  12      177.59      160.82      5.25 o 
  10   1  12      138.25      145.38      5.27 o 
  11   1  12       41.86       38.01      4.10 o 
  12   1  12      119.21      122.66     11.69 o 
 -14   2  12        6.58        7.69      3.89 o 
 -13   2  12        0.59        0.54      2.39 o 
 -12   2  12      151.02      152.34      7.25 o 
 -11   2  12      125.54      143.69      4.66 o 
 -10   2  12        0.62        1.47      1.75 o 
  -9   2  12        0.56        1.14      1.61 o 
  -8   2  12      804.58      765.93      9.48 o 
  -7   2  12      207.10      195.89      4.37 o 
  -6   2  12     1290.61     1226.03     13.84 o 
  -5   2  12       10.09        8.09      1.22 o 
  -4   2  12       76.36       93.12      2.24 o 
  -3   2  12        3.08       10.88      1.14 o 
  -2   2  12      700.89      757.24     11.34 o 
  -1   2  12      144.59      142.51      2.52 o 
   0   2  12     1112.84     1314.45     13.67 o 
   1   2  12     2490.82     2499.44     22.65 o 
   2   2  12      246.45      266.26      3.28 o 
   3   2  12       29.65       35.39      1.65 o 
   4   2  12      668.47      668.83      9.38 o 
   5   2  12      201.95      211.37      4.24 o 
   6   2  12        0.61        1.05      1.37 o 
   7   2  12      159.79      159.95      5.60 o 
   8   2  12       43.88       38.93      3.00 o 
   9   2  12       79.19       89.50      7.63 o 
  10   2  12      285.75      284.47      8.73 o 
  11   2  12       41.82       48.07      4.67 o 
  12   2  12        1.95        6.02      3.57 o 
 -14   3  12      186.30      188.60      7.72 o 
 -13   3  12      475.23      484.14     11.44 o 
 -12   3  12        2.28        2.03      2.29 o 
 -11   3  12      532.79      501.65      9.86 o 
 -10   3  12       65.36       68.13      3.28 o 
  -9   3  12      258.56      246.36      4.88 o 
  -8   3  12      246.61      224.17      4.46 o 
  -7   3  12      663.87      679.76      9.01 o 
  -6   3  12      190.86      186.21      3.83 o 
  -5   3  12      954.82      913.27     10.57 o 
  -4   3  12       55.51       59.03      2.50 o 
  -3   3  12      621.06      652.97      8.53 o 
  -2   3  12      179.66      167.13      3.69 o 
  -1   3  12     2400.98     2457.29     22.72 o 
   0   3  12       18.98       43.70      1.75 o 
   1   3  12     2705.37     2699.68     27.03 o 
   2   3  12     1126.55     1170.43     16.02 o 
   3   3  12      312.58      285.32      6.79 o 
   4   3  12        2.30        1.25      1.75 o 
   5   3  12       31.19       19.12      2.77 o 
   6   3  12       37.05       38.52      3.55 o 
   7   3  12        9.53        8.86      2.63 o 
   8   3  12      661.65      634.04     13.62 o 
   9   3  12        0.00       -2.51      2.51 o 
  10   3  12        7.68        8.73      6.12 o 
  11   3  12       10.70        8.35      4.35 o 
 -14   4  12      179.26      200.01     12.49 o 
 -13   4  12      278.71      303.21      9.39 o 
 -12   4  12        9.31       14.46      2.90 o 
 -11   4  12       76.67       70.14      4.35 o 
 -10   4  12       41.48       46.46      3.19 o 
  -9   4  12       47.88       39.16      4.28 o 
  -8   4  12       71.54       62.07      3.94 o 
  -7   4  12       63.87       65.43      3.83 o 
  -6   4  12      960.31      965.65     15.11 o 
  -5   4  12      103.12      114.05      4.18 o 
  -4   4  12      110.26      132.48      6.78 o 
  -3   4  12       81.40       92.22      3.46 o 
  -2   4  12        3.17        0.75      0.76 o 
  -1   4  12       24.46       27.07      2.66 o 
   0   4  12     2345.69     2409.71     56.27 o 
   1   4  12       20.11       25.01      2.22 o 
   2   4  12       68.77       76.80      4.84 o 
   3   4  12       66.51       45.91      3.14 o 
   4   4  12      465.40      416.74      8.15 o 
   5   4  12     1859.63     1764.08     27.39 o 
   6   4  12      367.44      331.21      9.32 o 
   7   4  12      137.27      133.37      5.86 o 
   8   4  12        6.65       10.10      4.18 o 
   9   4  12        5.36        1.87      2.88 o 
  10   4  12       26.55       33.49      4.39 o 
  11   4  12       15.61       18.20      5.02 o 
 -13   5  12      203.39      216.22      8.25 o 
 -12   5  12        0.01       -1.34      2.70 o 
 -11   5  12       10.31       10.25      2.92 o 
 -10   5  12       21.80       22.82      2.88 o 
  -9   5  12       42.28       43.71      4.93 o 
  -8   5  12       22.69       26.07      2.96 o 
  -7   5  12       63.44       65.18      3.99 o 
  -6   5  12      218.58      195.65      5.74 o 
  -5   5  12      176.88      186.56      5.40 o 
  -4   5  12      267.27      247.68      6.01 o 
  -3   5  12      424.44      466.79      8.97 o 
  -2   5  12      819.59      821.04     16.52 o 
  -1   5  12       25.35       35.78      3.15 o 
   0   5  12      375.31      164.84      7.29 o 
   1   5  12        2.26        1.64      1.84 o 
   2   5  12     2199.16     2189.72     38.11 o 
   3   5  12     1409.83     1311.13     28.48 o 
   4   5  12        0.41       -0.57      3.22 o 
   5   5  12        5.86        9.15      3.27 o 
   6   5  12      204.18      212.86      7.39 o 
   7   5  12      131.54      132.28      5.45 o 
   8   5  12        1.22       -2.22      2.22 o 
   9   5  12        4.01        2.96      3.07 o 
  10   5  12        4.31        5.89      3.40 o 
  11   5  12      206.45      222.81     10.74 o 
 -13   6  12       13.91       15.19      4.23 o 
 -12   6  12       97.08       83.81      6.66 o 
 -11   6  12       11.18       14.05      2.87 o 
 -10   6  12      148.54      145.04      5.70 o 
  -9   6  12       64.04       67.89      4.03 o 
  -8   6  12      194.44      162.75      5.86 o 
  -7   6  12      552.57      524.38     13.12 o 
  -6   6  12       39.59       49.88      4.53 o 
  -5   6  12      367.72      366.25     10.11 o 
  -4   6  12       11.71       12.22      2.12 o 
  -3   6  12      803.85      813.79     12.98 o 
  -2   6  12       96.25      102.12      5.15 o 
  -1   6  12      239.68      249.35      7.85 o 
   0   6  12      488.74      482.25     13.60 o 
   1   6  12     1136.12     1105.70     20.78 o 
   2   6  12       51.99       48.37      4.41 o 
   3   6  12      119.72      114.58      7.31 o 
   4   6  12       70.05       70.22      6.43 o 
   5   6  12        5.84       15.68      3.90 o 
   6   6  12       62.83       81.45     10.62 o 
   7   6  12       23.11       28.18      8.53 o 
   8   6  12       44.68       43.86      5.73 o 
   9   6  12        1.77       -1.48      3.46 o 
  10   6  12      192.98      220.01      8.93 o 
 -12   7  12      204.33      226.96      9.54 o 
 -11   7  12        3.12        1.53      2.83 o 
 -10   7  12       50.36       64.94      4.35 o 
  -9   7  12       42.11       40.93      4.05 o 
  -8   7  12      120.98      122.76      7.41 o 
  -7   7  12       78.84       79.43      6.52 o 
  -6   7  12      359.95      316.06      9.97 o 
  -5   7  12      678.01      702.67     15.67 o 
  -4   7  12        0.76        2.14      1.59 o 
  -3   7  12      228.11      268.92     12.01 o 
  -2   7  12     2720.37     2511.58     33.32 o 
  -1   7  12      853.31      844.43     13.97 o 
   0   7  12       64.84       61.17      4.89 o 
   1   7  12      306.90      283.13      9.16 o 
   2   7  12      100.00      105.53      6.49 o 
   3   7  12       67.66       52.49      4.93 o 
   4   7  12     1010.45      976.71     24.67 o 
   5   7  12       27.44       21.38      4.41 o 
   6   7  12       13.04       18.94      4.52 o 
   7   7  12        1.07        1.00      5.20 o 
   8   7  12       10.41        1.25      5.21 o 
   9   7  12       35.53       31.11      5.51 o 
 -11   8  12       64.93       79.50      6.92 o 
 -10   8  12      129.64      116.78      7.80 o 
  -9   8  12      142.44      142.53      6.84 o 
  -8   8  12        3.19        4.23      3.21 o 
  -7   8  12        3.05        6.76      3.09 o 
  -6   8  12       13.16       14.70      3.43 o 
  -5   8  12        8.21        5.81      3.33 o 
  -4   8  12       66.63       66.14      8.41 o 
  -3   8  12        0.41        0.19      1.81 o 
  -2   8  12      558.78      506.35      9.94 o 
  -1   8  12      162.23      166.62      5.25 o 
   0   8  12      177.92      166.61      7.52 o 
   1   8  12       25.78       25.82      3.86 o 
   2   8  12      136.04      132.80     10.42 o 
   3   8  12      349.00      317.45     12.00 o 
   4   8  12      157.74      133.58      7.86 o 
   5   8  12        0.18        1.03      3.16 o 
   6   8  12       26.36       21.04      7.34 o 
   7   8  12       34.49       32.31      8.37 o 
   8   8  12        0.00        1.66      6.03 o 
   9   8  12        0.94        3.60      6.20 o 
 -10   9  12       29.90       28.65      4.70 o 
  -9   9  12      161.19      159.63      8.98 o 
  -8   9  12       14.33       14.65      5.03 o 
  -7   9  12        5.47       -0.10      3.27 o 
  -6   9  12        1.00        7.00      3.26 o 
  -5   9  12        1.40        4.33      2.97 o 
  -4   9  12        0.02       -2.45      3.07 o 
  -3   9  12       11.49       13.98      3.05 o 
  -2   9  12        0.14        2.54      1.90 o 
  -1   9  12       35.65       34.95      3.05 o 
   0   9  12        7.89        6.29      3.11 o 
   1   9  12       67.20       70.39      5.95 o 
   2   9  12      501.86      491.07     13.84 o 
   3   9  12        1.97        0.91      2.70 o 
   4   9  12        0.72        0.63      2.70 o 
   5   9  12        2.00       -0.37      2.99 o 
   6   9  12        0.49       -0.73      4.51 o 
   7   9  12      121.13      103.99     13.88 o 
   8   9  12       86.85       82.78     13.24 o 
  -9  10  12       11.28        6.56      3.87 o 
  -8  10  12        0.04       -0.71      3.17 o 
  -7  10  12       26.49       24.53      5.83 o 
  -6  10  12        9.40       10.01      3.78 o 
  -5  10  12       30.59       28.94      5.98 o 
  -4  10  12       16.00       21.47      9.30 o 
  -3  10  12      289.18      285.56     15.28 o 
  -2  10  12      313.99      317.74      8.79 o 
  -1  10  12        0.09        1.20      1.94 o 
   0  10  12        1.34        1.18      1.93 o 
   1  10  12       99.94      117.22      7.95 o 
   2  10  12      278.51      275.59     17.46 o 
   3  10  12       18.94       22.67      4.48 o 
   4  10  12        2.81        2.31      3.23 o 
   5  10  12      323.69      325.38     14.96 o 
   6  10  12       11.70       18.36      5.59 o 
  -7  11  12      162.42      167.60     18.11 o 
  -6  11  12        8.42       10.59      7.12 o 
  -5  11  12        1.11       -1.09      4.04 o 
  -4  11  12      131.28      127.91     10.74 o 
  -3  11  12       18.70       23.72      3.33 o 
  -2  11  12       13.89       11.61      2.69 o 
  -1  11  12       41.57       40.07      4.64 o 
   0  11  12       17.79       17.34      2.80 o 
   1  11  12       14.35       16.72      4.23 o 
   2  11  12        0.60        1.37      3.43 o 
   3  11  12       11.13        7.14      3.82 o 
   4  11  12        4.48        1.83      4.38 o 
   5  11  12      332.67      340.95     16.90 o 
  -4  12  12      178.53      160.25     12.44 o 
  -3  12  12        0.45        0.56      7.28 o 
  -2  12  12        3.84       11.82      5.23 o 
  -1  12  12       27.00       26.87     16.68 o 
   0  12  12       27.19       29.20      8.98 o 
   1  12  12       12.03        5.40      4.04 o 
   2  12  12       24.41       18.19      6.11 o 
 -14   1  13        0.01       -1.86      3.04 o 
 -13   1  13        1.19        1.74      2.47 o 
 -12   1  13      290.35      293.00      8.52 o 
 -11   1  13       70.01       64.49      3.77 o 
 -10   1  13       95.05       85.70      3.71 o 
  -9   1  13        1.06        1.79      1.60 o 
  -8   1  13     2543.22     2600.79     25.04 o 
  -7   1  13      734.40      728.12      7.67 o 
  -6   1  13       27.78       14.91      1.56 o 
  -5   1  13      904.60      908.61      9.54 o 
  -4   1  13       91.10       64.68      2.35 o 
  -3   1  13     6958.31     7257.37     62.98 o 
  -2   1  13     2555.93     2713.67     22.89 o 
  -1   1  13       47.28       58.70      1.85 o 
   0   1  13      178.25      169.30      3.92 o 
   1   1  13     2647.01     2815.59     23.68 o 
   2   1  13      192.55      225.58      3.33 o 
   3   1  13      159.48      170.22      3.52 o 
   4   1  13       62.36       61.10      2.24 o 
   5   1  13       64.19       79.99      2.70 o 
   6   1  13      380.96      311.24      5.34 o 
   7   1  13        6.97        8.93      1.99 o 
   8   1  13      486.10      469.50      7.80 o 
   9   1  13      133.50      149.94      5.19 o 
  10   1  13      103.64       92.13      5.23 o 
  11   1  13       14.90       20.22      4.61 o 
 -14   2  13        6.17       11.74      3.53 o 
 -13   2  13       20.52       25.70      3.18 o 
 -12   2  13       22.77       25.95      3.02 o 
 -11   2  13      301.21      298.29      6.42 o 
 -10   2  13       93.67       92.54      4.58 o 
  -9   2  13        4.99        6.48      1.78 o 
  -8   2  13       88.93       84.29      3.08 o 
  -7   2  13      741.78      781.19     10.07 o 
  -6   2  13      307.75      330.61      5.48 o 
  -5   2  13        2.58        2.89      1.15 o 
  -4   2  13       24.98       26.89      1.39 o 
  -3   2  13        1.72        7.43      1.10 o 
  -2   2  13       15.58        6.72      0.96 o 
  -1   2  13      606.86      598.64      6.67 o 
   0   2  13      267.64      271.71      4.15 o 
   1   2  13       78.25       79.22      2.17 o 
   2   2  13      711.57      797.63      7.45 o 
   3   2  13        5.31        5.47      1.02 o 
   4   2  13       53.99       66.23      2.40 o 
   5   2  13       93.90       82.20      2.68 o 
   6   2  13      503.77      428.78      9.63 o 
   7   2  13      148.80      138.13      5.68 o 
   8   2  13      105.55      103.33      4.77 o 
   9   2  13      139.92      137.68     10.53 o 
  10   2  13      247.14      233.37      8.04 o 
  11   2  13       58.69       59.76      5.07 o 
 -14   3  13       65.62       78.04      6.50 o 
 -13   3  13       14.49       15.11      3.48 o 
 -12   3  13        0.55        0.89      2.39 o 
 -11   3  13        6.49        7.65      2.40 o 
 -10   3  13        1.93        6.23      2.02 o 
  -9   3  13        2.02       -0.02      1.38 o 
  -8   3  13      243.72      255.79      5.81 o 
  -7   3  13     2461.95     2327.61     24.36 o 
  -6   3  13      151.28      127.32      3.77 o 
  -5   3  13      107.57      124.73      2.98 o 
  -4   3  13        1.85        2.64      0.85 o 
  -3   3  13      719.36      800.98     10.18 o 
  -2   3  13      891.56      966.52     10.89 o 
  -1   3  13        0.03        2.03      0.78 o 
   0   3  13       16.41       14.97      1.39 o 
   1   3  13      434.75      438.09      6.07 o 
   2   3  13      846.16      892.97     11.63 o 
   3   3  13       11.59       15.19      1.69 o 
   4   3  13       33.87       40.95      3.28 o 
   5   3  13     1387.58     1269.40     20.89 o 
   6   3  13      178.15      195.22      7.67 o 
   7   3  13       17.72       20.42      3.12 o 
   8   3  13        6.60       16.05      5.80 o 
   9   3  13       51.82       58.39     11.76 o 
  10   3  13        8.38        3.89      4.00 o 
  11   3  13        0.70        4.00      3.49 o 
 -14   4  13       95.76       91.44      7.02 o 
 -13   4  13      130.99      151.01      6.46 o 
 -12   4  13        2.96        2.89      2.55 o 
 -11   4  13        4.67        3.87      2.35 o 
 -10   4  13      396.90      372.89     11.29 o 
  -9   4  13        8.83       10.09      2.16 o 
  -8   4  13      570.63      577.70     11.18 o 
  -7   4  13      806.48      744.06     18.50 o 
  -6   4  13      425.10      370.24      8.00 o 
  -5   4  13      111.89      111.63      4.15 o 
  -4   4  13       66.03       68.38      3.43 o 
  -3   4  13       21.51        6.73      2.36 o 
  -2   4  13       15.16       17.80      2.02 o 
  -1   4  13     1223.96      960.68     16.46 o 
   0   4  13      804.51      816.39     12.07 o 
   1   4  13      674.70      691.72      9.92 o 
   2   4  13      569.21      531.96      8.30 o 
   3   4  13       17.29       25.17      2.22 o 
   4   4  13      322.11      289.65      7.68 o 
   5   4  13        4.87       11.73      3.36 o 
   6   4  13      551.41      524.14     11.60 o 
   7   4  13       24.59       29.31      5.00 o 
   8   4  13      369.31      380.26     10.36 o 
   9   4  13      142.67      147.65      7.06 o 
  10   4  13       12.87       12.12      4.55 o 
  11   4  13       60.72       53.89      6.97 o 
 -13   5  13       49.85       61.65      5.26 o 
 -12   5  13       22.04       19.31      3.68 o 
 -11   5  13       15.58       17.19      5.33 o 
 -10   5  13        1.20       -1.23      1.97 o 
  -9   5  13       37.18       47.28      3.44 o 
  -8   5  13       22.19       28.04      3.08 o 
  -7   5  13       81.06       85.33      4.58 o 
  -6   5  13       51.63       47.20      3.36 o 
  -5   5  13      240.17      268.61      7.70 o 
  -4   5  13      603.51      614.28     10.74 o 
  -3   5  13      434.08      436.37      8.39 o 
  -2   5  13        0.43        0.18      1.19 o 
   0   5  13      846.33      855.24     16.64 o 
   1   5  13     1077.45     1108.63     20.27 o 
   2   5  13      310.17      278.59      8.42 o 
   3   5  13      150.65      153.27      6.27 o 
   4   5  13        4.10        7.69      6.67 o 
   5   5  13      108.08       88.88      5.35 o 
   6   5  13      165.12      145.54      7.07 o 
   7   5  13      195.28      213.78      9.44 o 
   8   5  13      148.57      154.75      7.05 o 
   9   5  13        7.93        9.48      3.43 o 
  10   5  13       74.66       73.69      6.01 o 
 -13   6  13       17.74       21.06      6.32 o 
 -12   6  13      132.91      134.78      8.10 o 
 -11   6  13       12.44        6.14      2.67 o 
 -10   6  13        1.54        2.22      2.53 o 
  -9   6  13      134.80      142.88      5.42 o 
  -8   6  13        9.74        6.77      2.43 o 
  -7   6  13      418.69      401.63     10.46 o 
  -6   6  13       96.80       78.02      5.54 o 
  -5   6  13       36.96       48.33      4.34 o 
  -4   6  13      174.58      202.63      5.60 o 
  -3   6  13        0.23        4.32      1.63 o 
  -2   6  13      102.12       92.27      4.40 o 
  -1   6  13      636.21      579.92     10.61 o 
   0   6  13        0.87        5.82      1.73 o 
   1   6  13       22.81       34.15      4.96 o 
   2   6  13      462.14      453.98     12.66 o 
   3   6  13        1.50        4.01      2.43 o 
   4   6  13        0.39       -2.57      2.57 o 
   5   6  13       14.26        8.13      3.40 o 
   6   6  13        2.81        4.16      3.44 o 
   7   6  13      148.89      170.03     15.89 o 
   8   6  13      105.02      136.76      8.80 o 
   9   6  13        4.37        5.86      4.15 o 
  10   6  13        6.84       15.05      4.67 o 
 -12   7  13       38.68       45.07      6.10 o 
 -11   7  13        5.26        3.30      2.91 o 
 -10   7  13       24.26       24.65      4.04 o 
  -9   7  13        0.40        8.69      2.81 o 
  -8   7  13       21.78       17.92      3.75 o 
  -7   7  13        0.20        0.29      2.49 o 
  -6   7  13      122.16      113.28      6.81 o 
  -5   7  13        1.84       -1.65      2.20 o 
  -4   7  13      299.65      305.37      7.26 o 
  -3   7  13      505.43      485.75      9.42 o 
  -2   7  13       91.78       89.35      4.17 o 
  -1   7  13      305.91      292.56      7.12 o 
   0   7  13        0.47        3.39      1.69 o 
   1   7  13       58.19       63.65      5.15 o 
   2   7  13      117.10      138.05      6.99 o 
   3   7  13        0.03       -2.18      2.18 o 
   4   7  13       76.47       61.61      5.31 o 
   5   7  13      102.08       96.69     13.63 o 
   6   7  13        3.20        5.93      4.92 o 
   7   7  13        9.12        5.23      5.35 o 
   8   7  13       10.01       29.55      8.39 o 
   9   7  13        0.00        6.62      4.44 o 
 -11   8  13       38.45       38.74      6.44 o 
 -10   8  13        0.03        6.77      4.55 o 
  -9   8  13       35.67       28.09      3.87 o 
  -8   8  13      120.52      108.82      7.42 o 
  -7   8  13        7.12        8.01      3.11 o 
  -6   8  13       52.77       51.10      5.04 o 
  -5   8  13      201.36      219.72      8.55 o 
  -4   8  13       57.33       58.38      3.72 o 
  -3   8  13       61.72       55.25      4.04 o 
  -2   8  13        3.33        1.91      2.75 o 
  -1   8  13      314.31      322.23      7.74 o 
   0   8  13        0.27       -1.62      1.62 o 
   1   8  13      315.66      305.77     10.21 o 
   2   8  13       86.34       94.67      6.61 o 
   3   8  13        4.52        8.48      3.16 o 
   4   8  13       29.75       35.00      4.49 o 
   5   8  13       73.24       72.53      9.17 o 
   6   8  13        5.55        4.01      4.07 o 
   7   8  13        4.08        7.21      6.08 o 
   8   8  13        3.09        0.84      5.73 o 
 -10   9  13       21.72       21.89      4.60 o 
  -9   9  13       18.34       19.86      4.17 o 
  -8   9  13       29.22       24.79      4.69 o 
  -7   9  13       15.17       13.93      3.91 o 
  -6   9  13       39.16       50.99      5.41 o 
  -5   9  13       72.25       74.28     11.13 o 
  -4   9  13       26.73       13.01      4.48 o 
  -3   9  13       38.78       41.58      3.74 o 
  -2   9  13        2.11       -0.16      1.78 o 
  -1   9  13        1.40        2.15      2.11 o 
   0   9  13      652.91      663.41     12.79 o 
   1   9  13      436.24      427.42     13.77 o 
   2   9  13       11.78       15.40      3.73 o 
   3   9  13        0.77       -2.69      2.71 o 
   4   9  13      105.74      111.36      7.82 o 
   5   9  13        0.02        1.69      3.24 o 
   6   9  13       14.99       17.27      5.44 o 
   7   9  13       25.72       28.21      6.00 o 
  -9  10  13        0.84        1.92      3.48 o 
  -8  10  13        0.21       -2.24      4.13 o 
  -7  10  13       14.64       20.01      6.70 o 
  -6  10  13        2.25        5.22      4.54 o 
  -5  10  13      443.12      452.93     17.18 o 
  -4  10  13       36.00       48.45      7.14 o 
  -3  10  13        6.02        5.14      4.38 o 
  -2  10  13        1.61        2.59      2.28 o 
  -1  10  13       49.45       60.06      4.09 o 
   0  10  13        0.43        2.11      2.14 o 
   1  10  13      161.21      163.86     13.95 o 
   2  10  13      114.95       98.12      7.52 o 
   3  10  13        0.12       -0.78      2.93 o 
   4  10  13       93.87      104.42      7.97 o 
   5  10  13       97.74      109.95     10.26 o 
   6  10  13       53.70       56.07      8.13 o 
  -7  11  13        0.80        5.41      6.85 o 
  -6  11  13      179.79      170.44     18.27 o 
  -5  11  13       32.29       43.28      7.12 o 
  -4  11  13       81.00       85.91      9.96 o 
  -3  11  13      222.19      248.15      8.32 o 
  -2  11  13      128.33      125.73      6.12 o 
  -1  11  13        2.03        4.46      2.37 o 
   0  11  13        9.11       15.27      3.50 o 
   1  11  13       38.25       37.64      5.47 o 
   2  11  13      141.94      137.85      9.21 o 
   3  11  13      202.82      222.91     10.26 o 
   4  11  13        1.51       -3.33      4.29 o 
  -4  12  13        7.58       19.96      6.01 o 
  -3  12  13       31.87       29.40      6.68 o 
  -2  12  13        0.02        5.18      5.02 o 
  -1  12  13        0.20        3.46      4.61 o 
   0  12  13      101.86      108.86      8.55 o 
   1  12  13       19.82       20.76      5.08 o 
 -14   0  14       27.03       21.72      5.55 o 
 -13   0  14      545.74      638.76     18.85 o 
 -12   0  14     1064.45     1062.30     25.53 o 
 -11   0  14       42.78       33.93      3.58 o 
 -10   0  14      198.78      194.20      8.16 o 
  -9   0  14       65.42       68.17      4.22 o 
  -8   0  14     4725.65     4544.30     55.56 o 
  -7   0  14     2696.63     2546.75     32.56 o 
  -6   0  14        5.05        2.26      1.23 o 
  -5   0  14       40.14       62.14      2.80 o 
  -4   0  14       20.21       23.24      1.78 o 
  -3   0  14       95.85      101.66      3.14 o 
  -2   0  14     1334.42     1451.56     21.26 o 
  -1   0  14      253.07      264.02      4.99 o 
   0   0  14      121.01      116.92      5.85 o 
   1   0  14       17.91       19.83      1.81 o 
   2   0  14      250.40      231.49     11.10 o 
   3   0  14       40.22       59.93      3.01 o 
   4   0  14       42.67       31.11      3.47 o 
   5   0  14       42.61       34.53      3.69 o 
   6   0  14     1345.84     1444.22     45.52 o 
   7   0  14       65.48       64.66      5.02 o 
   8   0  14      391.63      392.32     17.00 o 
   9   0  14      291.39      306.19     10.03 o 
  10   0  14        1.24       -1.08      7.58 o 
  11   0  14      316.59      317.59     15.55 o 
 -14   1  14      102.72      107.63      6.17 o 
 -13   1  14        1.15       -0.26      2.39 o 
 -12   1  14        9.16       14.15      2.65 o 
 -11   1  14        0.10       -1.87      1.87 o 
 -10   1  14       38.44       31.11      2.64 o 
  -9   1  14       22.16       17.61      2.18 o 
  -8   1  14      527.27      533.97      7.21 o 
  -7   1  14     1108.60     1180.46     11.78 o 
  -5   1  14     1461.56     1410.71     20.38 o 
  -4   1  14       74.45       84.69      2.00 o 
  -3   1  14      517.54      551.79      6.38 o 
  -2   1  14     1126.75     1241.76     11.42 o 
  -1   1  14      836.45      872.23      9.62 o 
   0   1  14      617.78      598.40      6.23 o 
   1   1  14        2.53        8.73      0.98 o 
   2   1  14      226.40      244.89      4.14 o 
   3   1  14      641.81      672.35      7.25 o 
   4   1  14       55.69       53.43      2.18 o 
   5   1  14      159.19      166.40      4.83 o 
   6   1  14      317.33      298.24      6.36 o 
   7   1  14       14.56       18.06      2.56 o 
   8   1  14        1.45       -1.57      2.50 o 
   9   1  14      112.45      119.07      5.51 o 
  10   1  14        1.08        1.25      2.81 o 
  11   1  14        6.86        4.55      3.91 o 
 -14   2  14        4.67        8.46      3.46 o 
 -13   2  14      292.24      312.21      7.59 o 
 -12   2  14        5.44        6.03      2.47 o 
 -11   2  14      101.99      107.40      4.35 o 
 -10   2  14       26.05       25.82      2.49 o 
  -9   2  14      443.51      396.02      6.98 o 
  -8   2  14        3.50        3.34      1.49 o 
  -7   2  14       67.34       67.93      2.96 o 
  -6   2  14      439.91      405.51      7.19 o 
  -5   2  14        3.79        3.43      1.68 o 
  -4   2  14      327.49      391.39      5.73 o 
  -3   2  14      155.95      190.61      3.61 o 
  -2   2  14     1605.42     1530.35     14.80 o 
  -1   2  14      729.06      743.41      8.73 o 
   0   2  14      737.26      755.05      8.84 o 
   1   2  14       72.70       85.82      1.91 o 
   2   2  14       13.08       13.70      1.15 o 
   3   2  14       43.89       22.98      1.38 o 
   4   2  14       61.19       44.20      1.96 o 
   5   2  14       91.04       89.99      2.71 o 
   6   2  14       45.39       61.05      3.05 o 
   7   2  14      283.46      256.42      5.55 o 
   8   2  14       50.22       44.42      4.06 o 
   9   2  14      109.33      125.70     10.67 o 
  10   2  14      120.77      119.02      6.41 o 
  11   2  14        7.59        3.14      4.09 o 
 -14   3  14       45.48       48.92      4.81 o 
 -13   3  14       96.29       87.02      5.76 o 
 -12   3  14      224.26      217.41      6.75 o 
 -11   3  14       65.14       57.12      3.97 o 
 -10   3  14        6.20        4.86      1.81 o 
  -9   3  14      654.66      624.33      8.54 o 
  -8   3  14      388.79      389.93      7.21 o 
  -7   3  14      519.39      513.85      7.52 o 
  -6   3  14      659.90      652.49      8.58 o 
  -5   3  14      166.55      169.24      3.73 o 
  -4   3  14       20.81       23.61      1.57 o 
  -3   3  14        1.25        1.82      0.94 o 
  -2   3  14        1.58        4.21      1.03 o 
  -1   3  14      766.72      707.35      8.56 o 
   0   3  14       69.30       87.12      2.78 o 
   1   3  14       25.46       29.84      1.80 o 
   2   3  14      370.15      368.08      5.73 o 
   3   3  14       73.80       64.93      3.00 o 
   4   3  14       21.04       18.22      2.23 o 
   5   3  14      637.47      607.91     10.67 o 
   6   3  14      157.41      120.65      5.31 o 
   7   3  14      262.07      268.73      8.14 o 
   8   3  14      331.17      351.20      9.76 o 
   9   3  14        5.13        4.84      3.77 o 
  10   3  14       10.11        1.96      3.36 o 
  11   3  14       11.13       10.63      3.96 o 
 -14   4  14        0.57        5.51      4.72 o 
 -13   4  14       57.01       57.08      4.49 o 
 -12   4  14        2.11        5.64      2.65 o 
 -11   4  14        7.93        7.95      2.53 o 
 -10   4  14       44.72       52.11      3.71 o 
  -9   4  14      100.55       91.09      4.40 o 
  -8   4  14      107.32       86.30      4.61 o 
  -7   4  14        0.94        1.39      1.72 o 
  -6   4  14       98.56      104.76      4.26 o 
  -5   4  14       29.66       41.71      3.02 o 
  -4   4  14      417.26      426.08      8.25 o 
  -1   4  14       14.16        8.98      2.24 o 
   0   4  14      222.20      190.29      4.20 o 
   1   4  14      395.47      384.94      5.98 o 
   2   4  14      222.03      201.69      4.28 o 
   3   4  14      506.71      508.46      8.42 o 
   4   4  14      173.95      169.33      5.82 o 
   5   4  14      412.51      400.89      9.57 o 
   6   4  14      253.63      245.47      7.57 o 
   7   4  14        7.48        3.78      2.56 o 
   8   4  14      197.45      194.27     12.13 o 
   9   4  14       18.44       11.60      3.49 o 
  10   4  14       69.59       72.62      7.00 o 
  11   4  14        4.22        8.46      3.82 o 
 -13   5  14       66.44       74.40      5.13 o 
 -12   5  14       13.37       11.09      3.25 o 
 -11   5  14      226.88      229.33      8.30 o 
 -10   5  14        2.21       -1.87      1.87 o 
  -9   5  14        2.15        6.49      2.13 o 
  -8   5  14       82.33       76.33      4.52 o 
  -7   5  14       40.28       37.05      3.29 o 
  -6   5  14       66.32       63.04      3.91 o 
  -5   5  14        2.98        4.39      1.78 o 
  -4   5  14        3.27        9.22      1.99 o 
  -3   5  14     1927.95     1961.28     23.05 o 
  -2   5  14       74.65       69.94      3.88 o 
  -1   5  14      102.66      102.63      3.94 o 
   0   5  14      102.59      110.13      4.25 o 
   1   5  14      811.53      725.60     15.17 o 
   2   5  14      381.90      391.80     10.34 o 
   3   5  14      595.92      549.23     22.16 o 
   4   5  14        0.02       -2.19      2.19 o 
   5   5  14      174.89      177.42     12.75 o 
   6   5  14       33.68       33.87      3.28 o 
   7   5  14       46.69       46.10      3.91 o 
   8   5  14        3.29        1.98      2.79 o 
   9   5  14       62.16       61.89      5.41 o 
  10   5  14       80.98       68.68      5.90 o 
 -13   6  14        0.11        0.53      5.40 o 
 -12   6  14       75.44       80.49      5.71 o 
 -11   6  14      316.60      328.91      9.42 o 
 -10   6  14      249.27      258.28     11.16 o 
  -9   6  14        1.40        4.35      2.19 o 
  -8   6  14      655.55      635.37     12.58 o 
  -7   6  14        6.69        5.20      2.77 o 
  -6   6  14       38.04       35.61      4.01 o 
  -5   6  14      306.22      277.32      8.81 o 
  -4   6  14      217.99      216.71      8.00 o 
  -3   6  14      168.63      164.25      4.90 o 
  -2   6  14        0.47        2.86      1.90 o 
  -1   6  14      603.85      576.87     10.71 o 
   0   6  14      134.42      142.00      4.83 o 
   1   6  14      523.10      523.08     13.17 o 
   2   6  14       56.43       59.97      4.89 o 
   3   6  14        0.03        1.41      2.22 o 
   4   6  14      126.18      135.18      6.75 o 
   5   6  14      361.50      340.86     13.06 o 
   6   6  14      131.23      122.70      9.11 o 
   7   6  14        1.14        1.77      2.75 o 
   8   6  14       98.05      104.61     12.27 o 
   9   6  14      230.91      238.72     16.75 o 
  10   6  14      125.37      126.15      7.82 o 
 -12   7  14       90.25       85.34      6.83 o 
 -11   7  14      251.39      246.05      7.54 o 
 -10   7  14      104.42      122.26      5.81 o 
  -9   7  14       21.85       29.22      3.71 o 
  -8   7  14        7.62        2.74      3.66 o 
  -7   7  14       38.62       33.92      4.30 o 
  -6   7  14       67.99       85.94      6.14 o 
  -5   7  14       46.45       52.48      7.19 o 
  -4   7  14       50.84       71.18      4.76 o 
  -3   7  14       68.28       55.22      3.94 o 
  -2   7  14       30.61       22.34      5.83 o 
  -1   7  14       13.42       10.76      2.08 o 
   0   7  14        9.43        8.60      2.04 o 
   1   7  14       34.24       28.93      3.80 o 
   2   7  14      547.05      559.08     14.13 o 
   3   7  14       85.10       80.22      5.94 o 
   4   7  14       41.38       42.51      4.76 o 
   5   7  14       12.05        0.96      2.65 o 
   6   7  14        7.45        9.77      8.55 o 
   7   7  14        5.58       11.36      6.34 o 
   8   7  14        1.38       -2.75      4.62 o 
   9   7  14        7.42        6.75      4.49 o 
 -11   8  14      139.66      145.78      7.46 o 
 -10   8  14        7.34        4.50      4.37 o 
  -9   8  14       25.66       21.36      3.70 o 
  -8   8  14        8.12        9.15      3.52 o 
  -7   8  14      279.59      274.59     11.05 o 
  -6   8  14        8.44        7.72      3.20 o 
  -5   8  14       16.81       27.24      4.00 o 
  -4   8  14      507.75      451.44     14.92 o 
  -3   8  14       11.62       11.30      2.49 o 
  -2   8  14       37.05       31.14      5.77 o 
  -1   8  14      290.05      299.01      7.61 o 
   0   8  14      340.07      298.57      7.69 o 
   1   8  14      142.10      133.51      7.85 o 
   2   8  14      353.04      374.34     11.75 o 
   3   8  14       32.67       26.41      4.17 o 
   4   8  14       34.01       29.01      4.35 o 
   5   8  14       93.30       86.45      6.74 o 
   6   8  14      137.88      135.74      8.51 o 
   7   8  14        8.36       20.84      7.57 o 
   8   8  14        5.92        7.31      5.90 o 
 -10   9  14       65.63       67.43      6.43 o 
  -9   9  14        8.92       -0.96      3.37 o 
  -8   9  14        3.47        6.26      3.69 o 
  -7   9  14      180.27      167.59      9.01 o 
  -6   9  14      104.47      103.41      7.33 o 
  -5   9  14       64.78       78.56      8.12 o 
  -4   9  14       10.04       13.33      4.37 o 
  -3   9  14       10.50       13.81      2.79 o 
  -2   9  14       10.48        7.44      3.31 o 
  -1   9  14      109.03      119.89      5.32 o 
   0   9  14        0.23        2.76      2.36 o 
   1   9  14       29.05       38.41      4.84 o 
   2   9  14       64.07       71.33      8.36 o 
   3   9  14       49.80       66.03      9.86 o 
   4   9  14       11.74       11.18      3.79 o 
   5   9  14        3.35        2.34      3.35 o 
   6   9  14       28.20       24.67     11.51 o 
   7   9  14      125.94      124.52     10.85 o 
  -9  10  14        7.91       10.20      4.27 o 
  -8  10  14        1.11        7.98      4.80 o 
  -7  10  14       89.47      101.96      7.83 o 
  -6  10  14       18.60       14.86      4.96 o 
  -5  10  14        0.60        5.07      4.38 o 
  -4  10  14       83.03       87.78      8.95 o 
  -3  10  14        0.12        2.74      2.42 o 
  -2  10  14      219.88      231.42      7.82 o 
  -1  10  14      102.39      113.01      5.37 o 
   0  10  14       16.97       21.09      3.00 o 
   1  10  14        6.04        8.85      2.61 o 
   2  10  14       18.52       27.23      4.63 o 
   3  10  14       10.19       15.69      4.14 o 
   4  10  14       56.97       49.88      6.12 o 
   5  10  14        9.15        7.04      4.51 o 
   6  10  14      262.71      251.61     13.81 o 
  -7  11  14       31.62       28.75      9.67 o 
  -6  11  14       71.75       63.38      8.34 o 
  -5  11  14        0.02        5.36      4.70 o 
  -4  11  14        1.63       -1.42      4.37 o 
  -3  11  14      196.45      210.06      7.83 o 
  -2  11  14       73.81       75.10      5.27 o 
  -1  11  14       13.82        7.84      2.70 o 
   0  11  14        3.43       -1.55      3.40 o 
   1  11  14      115.13      111.64      8.48 o 
   2  11  14       95.00       99.63      8.04 o 
   3  11  14       12.27       10.37      5.82 o 
   4  11  14        6.86        9.56      5.01 o 
  -3  12  14       19.96       14.69      6.82 o 
  -2  12  14       67.88       63.25      8.71 o 
  -1  12  14       29.00       32.49      6.64 o 
   0  12  14       25.19       28.28      5.41 o 
 -14   1  15       97.85      100.89      6.13 o 
 -13   1  15        5.64        5.09      3.73 o 
 -12   1  15        2.85       10.07      2.63 o 
 -11   1  15        1.92        2.42      2.05 o 
 -10   1  15      100.73      105.13      6.01 o 
  -9   1  15       77.34       58.48      3.12 o 
  -8   1  15      109.86      110.80      3.38 o 
  -7   1  15     2522.94     2487.76     23.66 o 
  -6   1  15       75.97       81.13      2.93 o 
  -5   1  15        1.69       10.01      1.74 o 
  -4   1  15      149.56      156.41      3.67 o 
  -3   1  15      101.17      126.82      2.65 o 
  -2   1  15       13.21       15.58      1.12 o 
  -1   1  15      406.35      375.30      5.05 o 
   0   1  15      154.98      144.57      2.79 o 
   1   1  15      905.73      924.29      8.55 o 
   2   1  15     1165.06     1155.44     11.03 o 
   3   1  15      183.42      155.13      2.99 o 
   4   1  15       11.27        3.99      1.23 o 
   5   1  15        0.00        5.01      1.41 o 
   6   1  15      262.20      271.32      6.29 o 
   7   1  15      256.64      237.16      5.83 o 
   8   1  15        0.93        2.03      2.05 o 
   9   1  15       78.01       81.86      4.93 o 
  10   1  15       16.24       24.25      3.61 o 
  11   1  15       47.23       50.08      5.81 o 
 -14   2  15       62.46       71.77      5.32 o 
 -13   2  15       96.87      113.22      6.52 o 
 -12   2  15      123.31      123.43      5.13 o 
 -11   2  15      101.02      100.74      4.29 o 
 -10   2  15        1.06       -1.67      1.67 o 
  -9   2  15       51.91       54.63      3.06 o 
  -8   2  15      356.17      364.57      7.05 o 
  -7   2  15      543.38      533.63      7.85 o 
  -6   2  15      622.83      630.36      9.12 o 
  -5   2  15      186.38      159.60      3.96 o 
  -4   2  15      464.72      478.42      6.68 o 
  -3   2  15        8.32        4.48      1.10 o 
  -2   2  15      326.39      381.39      5.09 o 
  -1   2  15      344.35      382.34      5.49 o 
   0   2  15      427.29      415.83      5.79 o 
   1   2  15      434.47      410.42      4.81 o 
   2   2  15      194.28      217.71      3.52 o 
   3   2  15        0.69        0.60      0.98 o 
   4   2  15       25.47       20.86      1.81 o 
   5   2  15      744.18      636.12      7.69 o 
   6   2  15        5.08        7.97      1.57 o 
   7   2  15      121.21      115.86      5.84 o 
   8   2  15       55.08       62.83      4.62 o 
   9   2  15       69.71       67.35      5.03 o 
  10   2  15       33.10       16.09      4.60 o 
  11   2  15       50.73       60.84      6.42 o 
 -14   3  15       93.48      105.36      6.33 o 
 -13   3  15       15.83        5.70      3.17 o 
 -12   3  15      128.20      131.37      5.74 o 
 -11   3  15      167.42      191.93      6.15 o 
 -10   3  15       10.61       11.88      2.44 o 
  -9   3  15       26.42       28.55      2.54 o 
  -8   3  15      523.94      505.31      7.68 o 
  -7   3  15      417.09      397.94      6.43 o 
  -6   3  15      344.69      350.59      5.73 o 
  -5   3  15       40.10       41.46      3.72 o 
  -4   3  15        1.93        0.65      0.92 o 
  -3   3  15       88.39       83.75      2.48 o 
  -2   3  15        3.52        6.35      1.17 o 
  -1   3  15       32.46       41.89      2.79 o 
   0   3  15      185.33      163.18      3.90 o 
   1   3  15      533.79      576.02      8.47 o 
   2   3  15      120.67      127.53      3.38 o 
   3   3  15       59.02       52.18      2.57 o 
   4   3  15      787.38      676.86     10.22 o 
   5   3  15        8.22       19.72      3.11 o 
   6   3  15       48.02       50.67      3.55 o 
   7   3  15      215.71      212.22     14.03 o 
   8   3  15       47.68       44.48      4.55 o 
   9   3  15       11.04       11.93      3.45 o 
  10   3  15       22.14       26.30      4.11 o 
  11   3  15       32.41       27.42      4.69 o 
 -13   4  15       40.92       43.29      4.17 o 
 -12   4  15       52.63       56.81      4.29 o 
 -11   4  15      179.57      197.58      6.30 o 
 -10   4  15       95.09       90.13      4.61 o 
  -9   4  15       84.64       88.97      4.42 o 
  -8   4  15      114.93      101.81      4.87 o 
  -7   4  15        1.48        3.36      1.83 o 
  -6   4  15        2.61        2.68      1.90 o 
  -5   4  15      260.23      253.39      6.84 o 
  -4   4  15      508.39      467.75     12.90 o 
  -3   4  15      986.83     1067.26     15.18 o 
  -2   4  15      254.97      231.38      6.96 o 
  -1   4  15       38.34       29.14      2.10 o 
   0   4  15      582.58      558.28      9.57 o 
   1   4  15      128.04      112.16      3.65 o 
   2   4  15      636.12      645.76      8.89 o 
   3   4  15       49.21       43.28      2.51 o 
   4   4  15      642.79      658.65     10.22 o 
   5   4  15       80.98       73.46      4.67 o 
   6   4  15        8.25        9.92      3.12 o 
   7   4  15      410.28      409.63     10.65 o 
   8   4  15       60.26       73.60      5.63 o 
   9   4  15       16.70       16.49      8.07 o 
  10   4  15      190.98      187.57      7.94 o 
 -13   5  15       76.70       82.92      5.32 o 
 -12   5  15      211.23      216.30      8.95 o 
 -11   5  15       69.96       62.22      4.91 o 
 -10   5  15        1.29       -0.35      2.01 o 
  -9   5  15      195.52      179.92      6.74 o 
  -8   5  15        0.01        0.93      1.96 o 
  -7   5  15      163.32      149.75      5.52 o 
  -6   5  15      228.44      229.73      6.46 o 
  -5   5  15      116.77      123.89      4.68 o 
  -4   5  15       48.62       40.60      2.59 o 
  -3   5  15      109.60      135.84      3.90 o 
  -2   5  15     1673.10     1667.41     26.69 o 
  -1   5  15     2037.53     1967.11     26.87 o 
   0   5  15      155.40      146.12      5.44 o 
   1   5  15     1330.21     1317.17     19.64 o 
   2   5  15       55.23       48.79      3.46 o 
   3   5  15     1774.45     1628.90     28.24 o 
   4   5  15      121.37      100.97      6.17 o 
   5   5  15        1.93        3.44      2.08 o 
   6   5  15      125.45      116.88      6.28 o 
   7   5  15       52.45       53.48      6.18 o 
   8   5  15      108.92      115.47      5.99 o 
   9   5  15       18.55       21.82      4.19 o 
  10   5  15       32.30       32.64      5.75 o 
 -12   6  15       18.58       20.95      3.83 o 
 -11   6  15      167.99      181.77      7.29 o 
 -10   6  15       78.24       88.09      4.93 o 
  -9   6  15      350.59      346.45      9.11 o 
  -8   6  15       28.99       20.92      3.02 o 
  -7   6  15        6.93        6.63      2.29 o 
  -6   6  15       40.19       42.70      4.37 o 
  -5   6  15       21.96       32.02      3.70 o 
  -4   6  15      111.39       86.86      4.11 o 
  -3   6  15        4.35        7.20      3.17 o 
  -2   6  15      620.74      515.59     11.42 o 
  -1   6  15       18.38       16.07      2.60 o 
   0   6  15      111.01      102.81      4.57 o 
   1   6  15       53.45       53.59      3.80 o 
   2   6  15      193.14      186.46      5.96 o 
   3   6  15      295.41      280.70      9.32 o 
   4   6  15       68.23       58.22      7.95 o 
   5   6  15      220.00      194.44      8.17 o 
   6   6  15       36.31       41.80      5.86 o 
   7   6  15      146.02      145.90     14.42 o 
   8   6  15        1.72       -0.61      3.49 o 
   9   6  15       10.30        7.07      3.71 o 
 -12   7  15        0.33       -1.65      3.43 o 
 -11   7  15       12.01       18.36      3.25 o 
 -10   7  15        0.15       -1.08      2.34 o 
  -9   7  15       10.66       10.50      2.92 o 
  -8   7  15       49.78       39.08      4.81 o 
  -7   7  15      134.82      121.36      7.39 o 
  -6   7  15      152.91      157.93      7.50 o 
  -5   7  15      588.39      541.76     13.46 o 
  -4   7  15      233.90      207.59      6.04 o 
  -3   7  15       83.81       75.22      4.49 o 
  -2   7  15      129.95      137.31      5.54 o 
  -1   7  15      127.77      114.09      4.93 o 
   0   7  15      101.32      108.42      5.60 o 
   1   7  15      192.00      197.23      7.47 o 
   2   7  15      148.07      150.32      7.25 o 
   3   7  15       14.23        7.14      2.95 o 
   4   7  15      105.90      110.23      7.17 o 
   5   7  15       89.35       82.45      8.00 o 
   6   7  15       15.45       17.48      3.96 o 
   7   7  15       10.59       13.36      4.63 o 
   8   7  15       33.35       38.81      9.75 o 
   9   7  15      109.94      110.80      9.25 o 
 -11   8  15       74.26       81.81      5.84 o 
 -10   8  15       25.98       21.14      3.81 o 
  -9   8  15       63.05       58.42      6.14 o 
  -8   8  15       56.61       59.42      5.87 o 
  -7   8  15       98.90      102.66      7.20 o 
  -6   8  15       13.11       11.38      3.38 o 
  -5   8  15      101.46       95.78      6.56 o 
  -4   8  15       34.63       26.52      3.28 o 
  -3   8  15      309.76      286.30      8.49 o 
  -2   8  15       95.02       89.13      4.99 o 
  -1   8  15      656.09      669.63     12.83 o 
   0   8  15      113.34      118.06      5.29 o 
   1   8  15        4.73        3.50      2.35 o 
   2   8  15      598.40      600.74     15.50 o 
   3   8  15      119.92      107.70      7.26 o 
   4   8  15      161.00      145.11      8.55 o 
   5   8  15      314.27      318.68     11.37 o 
   6   8  15       18.00       17.94      4.24 o 
   7   8  15        2.44        2.83      4.18 o 
   8   8  15        7.67        3.91      4.73 o 
 -10   9  15       25.37       28.85      5.04 o 
  -9   9  15       10.30        6.31      3.70 o 
  -8   9  15       29.80       38.75      5.31 o 
  -7   9  15        6.88        8.96      3.71 o 
  -6   9  15      134.48      113.70      9.74 o 
  -5   9  15        0.33       -0.62      3.49 o 
  -4   9  15       84.82       75.70      5.24 o 
  -3   9  15       65.96       58.41      4.49 o 
  -2   9  15      118.13      107.37      5.62 o 
  -1   9  15      316.80      302.45      9.94 o 
   0   9  15        8.71        4.84      2.34 o 
   1   9  15        5.41        4.27      2.21 o 
   2   9  15        4.18        4.85      3.26 o 
   3   9  15       33.51       44.23      5.38 o 
   4   9  15        0.45       -2.74      2.74 o 
   5   9  15      127.56      126.33      8.55 o 
   6   9  15        0.18       -2.49      4.07 o 
   7   9  15       10.12       20.93      5.73 o 
  -8  10  15       91.40       83.65      8.09 o 
  -7  10  15       59.86       49.19      8.28 o 
  -6  10  15       68.22       60.46      8.15 o 
  -5  10  15       19.29       19.78      5.69 o 
  -4  10  15        0.07       -0.74      4.03 o 
  -3  10  15        0.00        3.85      2.52 o 
  -2  10  15        0.62       -0.57      2.40 o 
  -1  10  15       16.10       12.20      2.75 o 
   0  10  15      239.25      246.77      7.82 o 
   1  10  15        0.00        1.81      2.38 o 
   2  10  15        5.95        5.21      2.68 o 
   3  10  15        0.23        5.33      3.45 o 
   4  10  15        7.06        6.03      3.71 o 
   5  10  15      128.82      107.78     10.35 o 
  -6  11  15        8.79        7.50      5.62 o 
  -5  11  15        4.69       14.20      5.43 o 
  -4  11  15       65.40       72.79      8.77 o 
  -3  11  15      334.45      357.96     16.27 o 
  -2  11  15      293.98      325.78     33.87 o 
  -1  11  15        1.41       -3.82      3.82 o 
   0  11  15        9.30        8.75      3.91 o 
   1  11  15      382.86      352.94     14.13 o 
   2  11  15      333.15      316.61     12.40 o 
   3  11  15        0.24        5.54      3.99 o 
  -2  12  15       17.11       17.94      5.99 o 
  -1  12  15        8.25       10.05      5.57 o 
 -14   0  16        4.61       15.10      5.08 o 
 -13   0  16        2.23        1.81      4.08 o 
 -12   0  16        3.87        7.11      4.43 o 
 -11   0  16      286.92      301.06      8.35 o 
 -10   0  16      123.27      137.35      5.64 o 
  -9   0  16      807.69      752.35     14.42 o 
  -8   0  16      869.30      877.07     13.93 o 
  -7   0  16     1701.78     1688.78     25.98 o 
  -6   0  16       38.48       41.67      2.59 o 
  -5   0  16      335.48      334.57      6.39 o 
  -4   0  16       83.87      106.99      4.58 o 
  -3   0  16      602.07      675.50     10.17 o 
  -2   0  16      499.62      463.37      8.79 o 
  -1   0  16      636.89      595.22      9.83 o 
   0   0  16       88.72       62.94      2.79 o 
   1   0  16      629.06      650.31     15.30 o 
   3   0  16      254.46      215.53      5.01 o 
   4   0  16      226.35      286.85      8.63 o 
   5   0  16      402.65      376.93     10.43 o 
   6   0  16      101.10      102.22      6.00 o 
   7   0  16       37.10       29.23      3.97 o 
   8   0  16      130.93      153.68      7.13 o 
   9   0  16      460.27      472.21     12.95 o 
  10   0  16       48.32       56.54      7.78 o 
  11   0  16        0.29       -4.76      4.79 o 
 -14   1  16       33.23       32.84      4.30 o 
 -13   1  16      208.95      218.53      7.71 o 
 -12   1  16        6.82        9.80      2.57 o 
 -11   1  16        0.30        0.27      2.06 o 
 -10   1  16       33.95       33.65      2.76 o 
  -9   1  16        0.82        0.42      1.64 o 
  -8   1  16     1089.03     1087.25     12.16 o 
  -7   1  16     1141.27     1133.12     13.16 o 
  -6   1  16     1034.74      999.20     13.38 o 
  -5   1  16       56.12       67.48      2.28 o 
  -4   1  16       25.06       26.66      1.62 o 
  -3   1  16     3789.90     4103.06     36.72 o 
  -2   1  16      166.05      200.47      3.21 o 
  -1   1  16       24.90       20.44      1.89 o 
   0   1  16       44.05       44.10      1.71 o 
   1   1  16       75.16       97.84      2.37 o 
   2   1  16      136.95      152.13      2.95 o 
   3   1  16      151.54      187.43      3.62 o 
   4   1  16       11.58        4.05      1.55 o 
   5   1  16      219.57      197.33      5.07 o 
   6   1  16       34.51       34.99      2.77 o 
   7   1  16        4.97        3.34      2.73 o 
   8   1  16      199.99      202.28      6.69 o 
   9   1  16       30.32       27.56      4.04 o 
  10   1  16        9.25        7.84      4.10 o 
  11   1  16      142.27      154.90      8.35 o 
 -14   2  16       80.89       88.43      5.70 o 
 -13   2  16        0.58        5.19      2.59 o 
 -12   2  16      140.09      153.16      5.62 o 
 -11   2  16        6.63        5.03      2.11 o 
 -10   2  16        1.06        0.99      1.80 o 
  -9   2  16        1.45        2.52      1.79 o 
  -8   2  16      222.44      229.28      6.74 o 
  -7   2  16      275.43      274.91      5.33 o 
  -6   2  16     1257.39     1214.25     14.06 o 
  -5   2  16       58.59       56.46      3.16 o 
  -4   2  16      927.12     1001.14     11.70 o 
  -3   2  16        0.88        0.69      1.01 o 
  -2   2  16      803.79      832.75      9.13 o 
  -1   2  16     2764.06     2815.92     25.92 o 
   0   2  16      198.99      217.97      4.22 o 
   1   2  16      733.77      779.84      8.45 o 
   2   2  16        0.18        0.22      1.23 o 
   3   2  16      112.25      102.13      2.65 o 
   4   2  16      962.15      860.38      9.62 o 
   5   2  16      105.43      134.63      3.17 o 
   6   2  16      225.06      227.13      5.61 o 
   7   2  16       11.81        9.88      3.62 o 
   8   2  16       40.33       50.07      5.38 o 
   9   2  16      307.58      311.00     12.19 o 
  10   2  16        0.28       -1.58      3.58 o 
  11   2  16       71.64       72.11     12.68 o 
 -14   3  16       56.34       50.74      4.92 o 
 -13   3  16       12.21       13.59      3.47 o 
 -12   3  16       35.77       33.48      3.61 o 
 -11   3  16        0.68        0.28      2.19 o 
 -10   3  16      119.60      112.74      5.06 o 
  -9   3  16       24.74       19.88      2.24 o 
  -8   3  16      284.41      275.97      5.94 o 
  -7   3  16     1164.62     1162.80     13.81 o 
  -6   3  16      270.07      250.28      4.83 o 
  -5   3  16      282.28      315.97      5.24 o 
  -4   3  16      345.52      401.25      6.27 o 
  -3   3  16      514.50      585.91      6.97 o 
  -2   3  16      640.81      655.45      8.41 o 
  -1   3  16       59.13       88.85      3.99 o 
   0   3  16       78.94       78.31      4.49 o 
   1   3  16     2222.06     2186.87     24.97 o 
   2   3  16      260.35      237.76      5.16 o 
   3   3  16      377.15      393.22      6.39 o 
   4   3  16      919.78      876.76     12.52 o 
   5   3  16      249.57      207.29      5.06 o 
   6   3  16       90.95       94.09      4.18 o 
   7   3  16       50.59       58.43      4.01 o 
   8   3  16      801.54      754.63     15.39 o 
   9   3  16       65.01       71.81      6.24 o 
  10   3  16      212.02      194.80      9.55 o 
 -13   4  16       23.50       13.72      3.13 o 
 -12   4  16       21.46       14.91      3.08 o 
 -11   4  16        9.46        9.96      2.61 o 
 -10   4  16        0.01        0.80      2.29 o 
  -9   4  16       30.92       33.57      3.38 o 
  -8   4  16      180.19      196.42      6.20 o 
  -7   4  16      267.71      234.46      7.23 o 
  -6   4  16      870.95      776.90     13.26 o 
  -5   4  16       82.18       88.75      4.25 o 
  -4   4  16      645.70      636.24     11.07 o 
  -3   4  16       28.24       45.67      2.60 o 
  -2   4  16      532.73      519.76      8.13 o 
  -1   4  16      668.79      662.85     10.98 o 
   0   4  16      666.83      587.57      9.22 o 
   1   4  16     1611.38     1658.30     18.38 o 
   2   4  16      136.79      150.18      3.60 o 
   3   4  16      177.82      154.78      4.80 o 
   4   4  16      391.26      390.31     10.21 o 
   5   4  16       97.94       90.87      4.10 o 
   6   4  16       54.53       47.01      3.57 o 
   7   4  16       37.01       37.20      3.58 o 
   8   4  16      129.74      127.27      6.76 o 
   9   4  16       50.87       47.72      4.90 o 
  10   4  16       88.17       94.74      6.36 o 
 -13   5  16       27.60       37.38      4.11 o 
 -12   5  16      244.69      237.10      8.31 o 
 -11   5  16        3.48        2.83      2.72 o 
 -10   5  16      367.08      372.33      9.58 o 
  -9   5  16        1.47        2.02      2.22 o 
  -8   5  16        7.20        3.64      2.17 o 
  -7   5  16       74.52       72.51      4.33 o 
  -6   5  16      509.83      452.03      9.52 o 
  -5   5  16       13.66       14.71      2.28 o 
  -4   5  16      593.00      591.42     11.41 o 
  -3   5  16      410.07      331.44      6.36 o 
  -2   5  16     1069.17     1049.90     15.70 o 
  -1   5  16     1047.09     1023.11     16.15 o 
   0   5  16      265.96      250.04      6.86 o 
   1   5  16       96.83       97.92      4.50 o 
   2   5  16        1.45        0.08      1.59 o 
   3   5  16       18.56       31.14      3.64 o 
   4   5  16      318.76      283.63      5.92 o 
   5   5  16      138.55      128.46      4.37 o 
   6   5  16        4.17        3.65      2.05 o 
   7   5  16      186.96      199.36      6.04 o 
   8   5  16        8.61       16.42      3.27 o 
   9   5  16        3.25        1.08      3.26 o 
  10   5  16       42.16       38.13      4.93 o 
 -12   6  16       11.64       10.20      3.45 o 
 -11   6  16        3.92        2.18      2.83 o 
 -10   6  16        9.14        4.57      2.51 o 
  -9   6  16      153.24      151.00      6.40 o 
  -8   6  16       11.34        8.39      2.47 o 
  -7   6  16        0.86        1.20      2.04 o 
  -6   6  16      250.28      218.78      8.04 o 
  -5   6  16      210.69      203.64      7.55 o 
  -4   6  16        0.63       -1.48      1.48 o 
  -3   6  16      262.77      232.62      7.24 o 
  -2   6  16       58.79       47.30      3.79 o 
  -1   6  16      131.71      139.86      6.42 o 
   0   6  16      243.81      263.64      7.03 o 
   1   6  16       77.30       74.41      4.30 o 
   2   6  16       38.08       35.40      3.30 o 
   3   6  16        0.01        0.75      1.90 o 
   4   6  16      127.04      138.00      7.79 o 
   5   6  16       35.40       33.51      4.35 o 
   6   6  16        9.05        5.37      3.28 o 
   7   6  16        4.98        8.97      3.42 o 
   8   6  16      148.18      146.73      8.25 o 
   9   6  16      106.30      137.96      7.92 o 
 -12   7  16       12.27       13.57      6.29 o 
 -11   7  16       65.97       75.43      5.54 o 
 -10   7  16       15.15       13.91      2.96 o 
  -9   7  16        1.52       -2.29      2.34 o 
  -8   7  16       17.34       31.71      4.49 o 
  -7   7  16        0.16       -0.84      2.56 o 
  -6   7  16       13.65        9.51      3.07 o 
  -5   7  16       58.37       65.99      5.63 o 
  -4   7  16      441.89      402.69     10.35 o 
  -3   7  16       11.48       17.19      5.15 o 
  -2   7  16      365.39      357.85      9.53 o 
  -1   7  16        8.25        6.14      2.75 o 
   0   7  16      685.28      697.66     13.07 o 
   1   7  16      389.52      391.52      9.18 o 
   2   7  16       32.03       33.78      3.31 o 
   3   7  16       13.69       11.51      2.53 o 
   4   7  16      101.20       96.69      8.76 o 
   5   7  16       49.04       54.16      5.47 o 
   6   7  16      285.50      262.85     11.80 o 
   7   7  16      383.46      417.84     16.97 o 
   8   7  16      166.46      182.49     11.68 o 
 -11   8  16        0.32       -0.66      3.01 o 
 -10   8  16        0.02       -2.67      2.79 o 
  -9   8  16      199.75      190.65      8.99 o 
  -8   8  16       25.89       36.53      5.06 o 
  -7   8  16      101.88       94.87      6.95 o 
  -6   8  16        0.48       -1.77      2.79 o 
  -5   8  16        0.00        3.88      3.65 o 
  -4   8  16      343.77      330.79      9.51 o 
  -3   8  16        3.78        5.24      2.33 o 
  -2   8  16        1.36        1.90      2.12 o 
  -1   8  16       90.55      103.96      6.46 o 
   0   8  16      214.59      217.50      7.41 o 
   1   8  16        0.05       -0.83      1.78 o 
   2   8  16        2.90        1.68      3.20 o 
   3   8  16        3.76        4.33      2.96 o 
   4   8  16       23.15       18.93      5.96 o 
   5   8  16      332.60      350.49     12.13 o 
   6   8  16      226.67      237.34     10.21 o 
   7   8  16        5.25        9.32      4.79 o 
 -10   9  16       18.64       18.22      4.42 o 
  -9   9  16        1.52       -1.94      3.40 o 
  -8   9  16        0.74        0.60      3.41 o 
  -7   9  16       41.49       48.21      6.14 o 
  -6   9  16      147.20      156.16     11.48 o 
  -5   9  16        5.79        6.86      4.18 o 
  -4   9  16      149.14      159.88      7.26 o 
  -3   9  16        0.15        2.49      2.25 o 
  -2   9  16       36.18       29.23      3.56 o 
  -1   9  16      101.64       92.34      4.98 o 
   0   9  16        4.99        9.25      2.57 o 
   1   9  16        2.08        0.98      3.54 o 
   2   9  16       18.26       19.10      3.07 o 
   3   9  16      205.82      219.51      7.68 o 
   4   9  16       27.22       20.55      4.31 o 
   5   9  16        8.46        8.72      4.11 o 
   6   9  16        8.70        9.75      5.06 o 
  -8  10  16        1.07        5.61      4.91 o 
  -7  10  16        0.00        3.25      4.34 o 
  -6  10  16        0.96       -5.53      5.95 o 
  -5  10  16        0.49       -3.69      8.71 o 
  -4  10  16       38.49       42.00      9.62 o 
  -3  10  16      262.47      272.44      8.97 o 
  -2  10  16        0.04        1.14      2.42 o 
  -1  10  16        7.10        5.05      2.51 o 
   0  10  16       80.45       74.90      4.95 o 
   1  10  16      204.06      191.64      7.40 o 
   2  10  16      158.56      149.99      9.70 o 
   3  10  16      171.08      159.23      9.87 o 
   4  10  16       29.90       31.87      5.15 o 
   5  10  16      296.88      284.55     14.86 o 
  -6  11  16       51.40       56.12      8.33 o 
  -5  11  16       68.61       54.80      8.09 o 
  -4  11  16      152.46      163.38     12.57 o 
  -3  11  16       64.00       66.27      8.61 o 
  -2  11  16       10.20       12.79      6.37 o 
  -1  11  16        2.52        5.64      9.07 o 
   0  11  16      186.32      198.93     10.31 o 
   1  11  16       72.38       81.63      7.64 o 
   2  11  16        0.21        8.11      4.08 o 
   3  11  16       56.46       56.34      9.06 o 
 -14   1  17       13.19       15.31      3.73 o 
 -13   1  17       62.04       71.90      5.34 o 
 -12   1  17       71.92       70.11      4.18 o 
 -11   1  17        2.04        2.83      2.13 o 
 -10   1  17        1.07       -0.81      1.84 o 
  -9   1  17       28.90       31.91      2.65 o 
  -8   1  17     1638.33     1654.83     17.12 o 
  -7   1  17       97.72       98.50      3.14 o 
  -6   1  17       41.32       53.91      2.24 o 
  -5   1  17      251.14      265.65      4.52 o 
  -4   1  17        3.17       -0.61      0.61 o 
  -3   1  17      136.00      137.84      3.51 o 
  -2   1  17      329.38      365.78      4.69 o 
  -1   1  17       86.47       70.54      2.92 o 
   0   1  17        5.81        3.25      0.99 o 
   1   1  17        0.94        3.82      1.05 o 
   2   1  17       23.56       20.59      1.60 o 
   3   1  17       71.91       84.14      2.64 o 
   4   1  17      105.84       82.84      4.27 o 
   5   1  17       31.42       18.63      2.32 o 
   6   1  17       31.22       28.33      2.65 o 
   7   1  17        0.10        3.34      2.41 o 
   8   1  17      489.32      536.49     11.55 o 
   9   1  17      271.36      281.39      8.27 o 
  10   1  17        0.00       -3.33      3.62 o 
 -14   2  17        1.96        3.06      3.65 o 
 -13   2  17      103.90      122.47      5.32 o 
 -12   2  17      431.09      447.86      9.07 o 
 -11   2  17        0.66        4.26      2.17 o 
 -10   2  17       62.00       58.35      3.38 o 
  -9   2  17       11.73       10.29      2.10 o 
  -8   2  17      880.76      849.23     12.31 o 
  -7   2  17     1303.23     1234.59     14.61 o 
  -6   2  17      108.90       86.70      3.18 o 
  -5   2  17       49.18       54.45      2.56 o 
  -4   2  17      629.16      594.80      8.01 o 
  -3   2  17       63.70       73.40      2.44 o 
  -2   2  17      136.59      146.63      3.13 o 
  -1   2  17       65.89       67.83      2.31 o 
   0   2  17        5.21        7.10      1.53 o 
   1   2  17       99.39       96.03      2.99 o 
   2   2  17        1.67        0.95      1.01 o 
   3   2  17       79.19       94.82      2.65 o 
   4   2  17      209.94      208.81      3.86 o 
   5   2  17       31.51       21.10      1.96 o 
   6   2  17      153.84      166.55      8.48 o 
   7   2  17        5.43        3.78      4.36 o 
   8   2  17      207.93      201.15      8.81 o 
   9   2  17        0.04        2.13      3.67 o 
  10   2  17        8.84       10.19      5.77 o 
 -14   3  17        0.35        4.32      3.29 o 
 -13   3  17       11.29        5.90      4.26 o 
 -12   3  17       54.21       58.60      4.29 o 
 -11   3  17        4.96        2.87      2.42 o 
 -10   3  17       12.76       14.86      2.61 o 
  -9   3  17      632.76      634.33      9.46 o 
  -8   3  17       11.05        8.77      1.85 o 
  -7   3  17      191.03      182.21      4.29 o 
  -6   3  17      226.76      196.07      4.28 o 
  -5   3  17      288.23      244.96      4.77 o 
  -4   3  17      473.67      515.02      7.12 o 
  -3   3  17      816.80      838.31      9.29 o 
  -2   3  17       34.64       29.77      1.56 o 
  -1   3  17      416.61      420.82      7.02 o 
   0   3  17     1369.83     1352.93     15.39 o 
   1   3  17     1810.97     1795.81     19.65 o 
   2   3  17      605.33      626.09      9.52 o 
   3   3  17        6.40        6.66      1.70 o 
   4   3  17        2.72        4.37      1.53 o 
   5   3  17      192.74      179.75      4.61 o 
   6   3  17       13.78       11.15      2.00 o 
   7   3  17      263.41      265.55      9.16 o 
   8   3  17       93.19       80.68      6.17 o 
   9   3  17       10.06        7.96     11.15 o 
  10   3  17       22.41       16.05      8.86 o 
 -13   4  17       18.07       21.96      6.53 o 
 -12   4  17      105.21       96.30      5.36 o 
 -11   4  17       24.78       21.15      3.16 o 
 -10   4  17       77.03       77.70      4.43 o 
  -9   4  17        0.40        1.17      1.84 o 
  -8   4  17        3.28        6.18      2.14 o 
  -7   4  17      111.54      115.75      4.96 o 
  -6   4  17       30.44       52.01      3.56 o 
  -5   4  17        3.85        5.83      2.39 o 
  -4   4  17        7.21        2.60      1.66 o 
  -3   4  17       96.72       84.55      3.47 o 
  -2   4  17      110.92      125.00      4.34 o 
  -1   4  17      165.06      158.31      4.90 o 
   0   4  17      192.98      199.43      4.96 o 
   1   4  17     1200.98     1157.11     13.90 o 
   2   4  17        0.88       -0.04      1.29 o 
   3   4  17       35.81       26.57      2.03 o 
   4   4  17       17.43       27.04      2.19 o 
   5   4  17      406.51      407.23      7.25 o 
   6   4  17       98.34       99.85      4.39 o 
   7   4  17       16.92       22.10      3.19 o 
   8   4  17      330.09      333.53      9.82 o 
   9   4  17      498.12      500.45     17.30 o 
  10   4  17      162.99      164.70      7.81 o 
 -13   5  17       11.62       16.08      3.40 o 
 -12   5  17       52.46       47.39      4.73 o 
 -11   5  17      214.33      219.88      8.65 o 
 -10   5  17      171.97      173.51      6.74 o 
  -9   5  17       20.16       18.76      2.93 o 
  -8   5  17       87.38       89.81      5.03 o 
  -7   5  17      386.05      369.42      8.78 o 
  -6   5  17       37.86       54.32      3.82 o 
  -5   5  17       16.69        7.04      2.05 o 
  -4   5  17       33.09       22.50      2.16 o 
  -3   5  17       47.36       44.57      2.69 o 
  -2   5  17       38.02       37.60      2.88 o 
  -1   5  17      393.80      404.27      9.44 o 
   0   5  17        0.31       -1.30      1.30 o 
   1   5  17        0.04       -0.40      1.34 o 
   2   5  17      320.17      323.12      6.43 o 
   3   5  17        1.44       -1.13      1.50 o 
   4   5  17      103.58       99.24      4.01 o 
   5   5  17        1.47        1.04      1.66 o 
   6   5  17       76.43       74.49      3.90 o 
   7   5  17       98.25      111.05      4.83 o 
   8   5  17        5.06        1.97      2.86 o 
   9   5  17      105.28      110.01      6.87 o 
 -12   6  17       49.63       53.25      5.06 o 
 -11   6  17        0.73       -2.14      2.58 o 
 -10   6  17       13.20       15.56      4.37 o 
  -9   6  17      120.21      117.03      5.90 o 
  -8   6  17       12.69        8.90      2.60 o 
  -7   6  17       92.29       97.25      5.23 o 
  -6   6  17       11.17        9.35      2.60 o 
  -5   6  17       23.41       23.70      3.51 o 
  -4   6  17        6.30        1.37      1.68 o 
  -3   6  17       51.26       36.40      3.53 o 
  -2   6  17        3.87       -0.98      1.81 o 
  -1   6  17      392.50      399.22      8.97 o 
   0   6  17        5.79        7.03      1.98 o 
   1   6  17        0.38       -1.14      1.62 o 
   2   6  17       16.03       20.64      2.77 o 
   3   6  17       57.96       61.99      4.32 o 
   4   6  17       26.12       17.72      5.34 o 
   5   6  17       48.54       55.07      4.93 o 
   6   6  17      147.25      138.43      6.86 o 
   7   6  17       23.67       24.89      4.46 o 
   8   6  17      264.75      285.36      7.93 o 
   9   6  17       18.11       17.45      3.74 o 
 -12   7  17        0.88       -1.17      3.73 o 
 -11   7  17        6.98        8.66      3.27 o 
 -10   7  17      141.96      145.01      8.01 o 
  -9   7  17       82.87       93.76      6.36 o 
  -8   7  17        0.01       -0.76      2.62 o 
  -7   7  17      128.32      129.54      7.73 o 
  -6   7  17       17.30       18.61      3.51 o 
  -5   7  17       48.48       57.93      5.18 o 
  -4   7  17       26.56       21.01      3.18 o 
  -3   7  17       69.62       59.04      4.56 o 
  -2   7  17        0.56        1.28      2.15 o 
  -1   7  17        1.19       -1.67      1.67 o 
   0   7  17      154.57      157.66      5.79 o 
   1   7  17        0.14        2.17      1.94 o 
   2   7  17       26.18       25.41      4.42 o 
   3   7  17      163.30      146.91      6.34 o 
   4   7  17       36.59       33.97      3.71 o 
   5   7  17       27.51       26.70      3.62 o 
   6   7  17       23.91       20.10      3.52 o 
   7   7  17      197.67      200.68      8.98 o 
   8   7  17        1.04        5.43      3.54 o 
 -11   8  17      276.97      276.10      8.31 o 
 -10   8  17       72.98       68.33      6.57 o 
  -9   8  17       30.97       33.28      5.04 o 
  -8   8  17      141.16      138.85      8.52 o 
  -7   8  17      136.31      125.78      8.10 o 
  -6   8  17      155.42      148.48      8.05 o 
  -5   8  17       26.21       25.94      8.08 o 
  -4   8  17       27.56       30.77      3.66 o 
  -3   8  17      154.91      149.09      6.55 o 
  -2   8  17       78.95       72.91      5.10 o 
  -1   8  17       33.28       32.37      3.35 o 
   0   8  17       52.25       52.02      4.61 o 
   1   8  17        0.35       -0.07      2.01 o 
   2   8  17       79.50       87.64      5.27 o 
   3   8  17       92.84       90.79      5.44 o 
   4   8  17        0.05       -1.53      2.27 o 
   5   8  17       81.57       89.70      5.84 o 
   6   8  17        3.63        2.96      3.55 o 
   7   8  17        9.61        8.15      5.28 o 
  -9   9  17        6.51        8.40      3.92 o 
  -8   9  17       14.84       10.93      6.20 o 
  -7   9  17      113.18      116.55     10.16 o 
  -6   9  17        0.23        3.42      4.24 o 
  -5   9  17        0.65        2.63      4.02 o 
  -4   9  17       23.28       21.00      4.49 o 
  -3   9  17       21.14       22.27      3.48 o 
  -2   9  17        3.79        6.18      2.77 o 
  -1   9  17        0.06        0.28      3.14 o 
   0   9  17      147.51      162.08      6.81 o 
   1   9  17      155.02      143.60      6.47 o 
   2   9  17      485.60      479.48     11.50 o 
   3   9  17        0.03        1.78      2.34 o 
   4   9  17       25.00       21.79      4.57 o 
   5   9  17      146.25      161.59     13.93 o 
   6   9  17       12.75        8.19      5.07 o 
  -8  10  17      195.11      198.40     12.82 o 
  -7  10  17       36.30       44.24      7.33 o 
  -6  10  17       11.93       15.25      5.95 o 
  -5  10  17        3.56        4.14      4.60 o 
  -4  10  17        3.61        7.34      5.38 o 
  -3  10  17        8.94        8.30      2.99 o 
  -2  10  17      167.50      197.15      9.37 o 
  -1  10  17       10.54        9.83      3.08 o 
   0  10  17       20.33       28.75      3.58 o 
   1  10  17      297.48      296.05     10.10 o 
   2  10  17       58.83       51.45      6.06 o 
   3  10  17       33.75       48.08      7.89 o 
   4  10  17      129.51      149.76      9.78 o 
  -6  11  17        8.02       12.48      5.69 o 
  -5  11  17       74.43       71.10      9.19 o 
  -4  11  17        2.00       -1.54      4.49 o 
  -3  11  17      162.93      166.46     12.84 o 
  -2  11  17       25.23       24.52      6.27 o 
  -1  11  17       18.46       13.34      5.86 o 
   0  11  17      207.65      218.22     11.28 o 
   1  11  17        2.61        0.29      3.75 o 
   2  11  17       64.20       59.25      6.84 o 
 -14   0  18       86.96      112.91     10.32 o 
 -13   0  18       33.82       41.27      8.01 o 
 -12   0  18       31.32       40.65      6.11 o 
 -11   0  18       51.80       40.52      5.87 o 
 -10   0  18      394.01      382.19      9.41 o 
  -9   0  18       34.80       23.01      4.50 o 
  -8   0  18      701.83      675.41     13.16 o 
  -7   0  18      866.35      868.25     15.42 o 
  -6   0  18      174.64      167.80      5.51 o 
  -5   0  18       55.84       47.22      3.24 o 
  -4   0  18       78.79       86.24      3.33 o 
  -3   0  18      173.19      179.47      5.75 o 
  -2   0  18       39.80       38.57      2.86 o 
  -1   0  18      167.43      175.08      4.47 o 
   0   0  18      168.77      158.98     12.77 o 
   1   0  18      700.82      693.89     12.44 o 
   2   0  18     1499.04     1506.95     22.94 o 
   3   0  18       11.29       34.70      3.63 o 
   4   0  18      128.75      115.25      8.13 o 
   5   0  18      289.28      235.14      8.23 o 
   6   0  18        6.26        4.46      3.59 o 
   7   0  18      922.43      934.36     20.24 o 
   8   0  18       10.64        9.43      3.55 o 
   9   0  18       44.60       35.35      4.72 o 
  10   0  18       78.48       88.96      9.26 o 
 -14   1  18       65.49       59.02      5.71 o 
 -13   1  18       21.31       29.53      4.00 o 
 -12   1  18       41.02       39.93      3.50 o 
 -11   1  18       75.15       93.42      4.46 o 
 -10   1  18      215.87      201.36      6.47 o 
  -9   1  18      195.68      198.95      5.16 o 
  -8   1  18       22.89       26.26      2.68 o 
  -7   1  18      520.79      514.50      7.40 o 
  -6   1  18      261.59      236.23      4.17 o 
  -5   1  18       40.04       35.66      2.20 o 
  -4   1  18       71.42       83.45      3.33 o 
  -3   1  18       57.72       59.15      2.58 o 
  -2   1  18      173.90      151.65      3.27 o 
  -1   1  18       42.98       41.07      1.84 o 
   0   1  18       79.17       73.29      2.22 o 
   1   1  18      278.56      258.23      4.21 o 
   2   1  18      357.92      356.50      5.24 o 
   3   1  18       39.54       37.48      2.00 o 
   4   1  18        3.01        5.91      1.65 o 
   5   1  18        0.00        0.86      1.80 o 
   6   1  18       33.02       29.41      3.11 o 
   7   1  18        0.92        0.45      2.03 o 
   8   1  18       15.77       16.86      3.15 o 
   9   1  18       33.67       34.78      5.14 o 
  10   1  18       84.40       81.47      6.78 o 
 -14   2  18        9.49        4.10      3.77 o 
 -13   2  18      148.82      146.37      7.60 o 
 -12   2  18       64.54       74.12      7.05 o 
 -11   2  18        0.65        2.79      2.17 o 
 -10   2  18       22.96       24.25      2.58 o 
  -9   2  18      120.30      132.56      4.40 o 
  -8   2  18      111.14      110.03      4.26 o 
  -7   2  18        1.28        3.17      1.53 o 
  -6   2  18       72.93       61.07      2.83 o 
  -5   2  18      376.92      405.66      6.75 o 
  -4   2  18       49.19       45.46      2.36 o 
  -3   2  18       15.74       17.88      1.71 o 
  -2   2  18      360.36      357.87      5.24 o 
  -1   2  18     1207.02     1172.57     12.29 o 
   0   2  18      319.31      265.89      4.18 o 
   1   2  18        1.89        3.14      1.12 o 
   2   2  18       85.50       75.90      2.43 o 
   3   2  18      150.89      134.81      3.07 o 
   4   2  18       80.87       82.19      3.15 o 
   5   2  18       12.64        7.31      3.00 o 
   6   2  18       30.43       23.68      4.07 o 
   7   2  18      460.86      446.77     13.20 o 
   8   2  18      283.95      285.11     10.64 o 
   9   2  18       17.66       17.43      4.57 o 
  10   2  18        0.17        2.48      4.18 o 
 -14   3  18      169.50      184.12     19.69 o 
 -13   3  18       30.21       27.10      4.02 o 
 -12   3  18       55.49       63.22      4.95 o 
 -11   3  18       10.56       13.88      2.84 o 
 -10   3  18        0.23        2.55      2.22 o 
  -9   3  18        3.27        6.57      2.00 o 
  -8   3  18     1469.85     1468.23     17.13 o 
  -7   3  18       94.44      101.00      3.53 o 
  -6   3  18      302.66      287.01      5.55 o 
  -5   3  18      355.20      341.27      7.08 o 
  -4   3  18       67.54       81.24      2.88 o 
  -3   3  18      135.66      166.47      3.36 o 
  -2   3  18      256.01      265.78      4.22 o 
  -1   3  18     1362.12     1339.66     16.71 o 
   0   3  18     3007.76     2872.73     29.57 o 
   1   3  18     1257.00     1283.33     15.07 o 
   2   3  18       31.40       35.37      2.54 o 
   3   3  18       72.48       46.84      3.13 o 
   4   3  18        0.49       -0.30      1.58 o 
   5   3  18        5.28        6.56      1.95 o 
   6   3  18      298.99      279.77      7.42 o 
   7   3  18       16.16       10.18      3.97 o 
   8   3  18       37.82       32.60      5.12 o 
   9   3  18       23.09       25.72      8.52 o 
  10   3  18        0.51       -3.27      3.88 o 
 -13   4  18      124.30      112.28      6.57 o 
 -12   4  18        8.44        9.87      2.84 o 
 -11   4  18      191.31      205.97      6.63 o 
 -10   4  18      313.00      303.20      7.56 o 
  -9   4  18        0.02       -1.44      2.01 o 
  -8   4  18       79.08       67.66      4.31 o 
  -7   4  18       49.58       45.33      3.87 o 
  -6   4  18      404.36      399.31      8.79 o 
  -5   4  18      188.43      193.67      5.73 o 
  -4   4  18        4.03        0.83      1.61 o 
  -3   4  18       71.96       62.16      3.11 o 
  -2   4  18       69.94       72.87      3.77 o 
  -1   4  18       27.02       19.45      2.56 o 
   0   4  18     1464.94     1488.12     17.04 o 
   1   4  18      162.54      154.89      4.09 o 
   2   4  18      165.15      169.01      4.32 o 
   3   4  18      348.68      329.03      6.31 o 
   4   4  18        4.24        6.39      1.64 o 
   5   4  18      359.64      321.29      6.72 o 
   6   4  18       74.00       76.53      3.79 o 
   7   4  18       10.54        3.06      2.32 o 
   8   4  18       14.36       10.27      3.58 o 
   9   4  18      117.23       95.35     11.12 o 
 -13   5  18      352.38      351.59      9.21 o 
 -12   5  18       99.25      109.67      6.64 o 
 -11   5  18       51.87       49.47      4.54 o 
 -10   5  18       47.41       40.38      4.10 o 
  -9   5  18        8.57        9.00      2.56 o 
  -8   5  18       51.45       47.00      3.86 o 
  -7   5  18      463.51      471.45     12.07 o 
  -6   5  18      130.76      141.93      5.39 o 
  -5   5  18      230.09      197.96      6.01 o 
  -4   5  18       89.28       66.12      3.37 o 
  -3   5  18      328.01      292.06      6.94 o 
  -2   5  18        8.87        6.74      1.93 o 
  -1   5  18      110.07      112.83      4.45 o 
   0   5  18       73.95       85.62      3.75 o 
   1   5  18       38.61       38.69      2.89 o 
   2   5  18        1.15        1.16      1.54 o 
   3   5  18        0.02       -1.44      1.44 o 
   4   5  18      102.43      103.86      3.82 o 
   5   5  18       36.93       43.70      2.84 o 
   6   5  18      140.38      153.79      5.02 o 
   7   5  18       60.80       57.79      3.77 o 
   8   5  18       53.58       47.83      4.57 o 
   9   5  18      113.63      105.74      6.81 o 
 -12   6  18        5.98        4.34      3.18 o 
 -11   6  18        2.59        3.50      3.13 o 
 -10   6  18       58.46       59.02      4.26 o 
  -9   6  18        1.14       -1.23      2.27 o 
  -8   6  18      247.35      233.19      8.01 o 
  -7   6  18       14.92        7.82      3.36 o 
  -6   6  18        2.18        2.81      2.06 o 
  -5   6  18      150.53      165.46      7.05 o 
  -4   6  18      165.95      140.83      6.14 o 
  -3   6  18       34.29       43.70      5.19 o 
  -2   6  18      679.85      678.49     14.46 o 
  -1   6  18      132.95      129.37      6.52 o 
   0   6  18       46.66       39.11      3.54 o 
   1   6  18      119.02      114.50      5.30 o 
   2   6  18        0.75       -1.85      2.39 o 
   3   6  18      650.06      623.15     12.70 o 
   4   6  18      684.56      681.93     13.72 o 
   5   6  18        1.30       -1.16      2.16 o 
   6   6  18      113.80      119.22      6.66 o 
   7   6  18       15.49       14.75      2.70 o 
   8   6  18      118.17      129.98      5.57 o 
 -11   7  18       13.30       15.84      3.68 o 
 -10   7  18       61.43       58.69      4.42 o 
  -9   7  18       77.01       75.82      5.61 o 
  -8   7  18        9.57       11.84      3.56 o 
  -7   7  18       33.57       25.74      4.14 o 
  -6   7  18      282.20      267.33      9.50 o 
  -5   7  18       48.63       42.41      6.26 o 
  -4   7  18      251.55      273.35     10.39 o 
  -3   7  18        7.30       12.19      3.15 o 
  -2   7  18      725.79      711.94     15.36 o 
  -1   7  18      450.43      436.25     13.56 o 
   0   7  18        2.01        1.28      1.94 o 
   1   7  18        9.98        6.11      3.13 o 
   2   7  18      208.20      209.52      6.97 o 
   3   7  18        3.87        2.75      2.24 o 
   4   7  18        3.94        2.53      2.33 o 
   5   7  18      179.28      187.02      7.09 o 
   6   7  18        9.81        6.36      4.09 o 
   7   7  18       18.36       23.74      4.70 o 
   8   7  18       87.91       89.91     10.02 o 
 -10   8  18        1.91       -1.08      3.10 o 
  -9   8  18      148.95      139.11     13.46 o 
  -8   8  18        2.10       -1.92      3.04 o 
  -7   8  18      110.51      112.33      8.08 o 
  -6   8  18        4.45        5.83      4.04 o 
  -5   8  18        0.99       -1.09      3.73 o 
  -4   8  18       40.05       35.74      5.21 o 
  -3   8  18       28.17       28.79      3.71 o 
  -2   8  18       16.74       12.10      2.94 o 
  -1   8  18      227.44      225.72      7.14 o 
   0   8  18       60.10       70.79      4.67 o 
   1   8  18        0.51        1.58      2.06 o 
   2   8  18       64.47       71.46      4.92 o 
   3   8  18        0.10        0.05      2.23 o 
   4   8  18        1.57        2.79      2.59 o 
   5   8  18        3.39        2.88      2.74 o 
   6   8  18        0.09        0.49      3.31 o 
   7   8  18       28.12       33.96      6.56 o 
  -9   9  18        0.19       -1.74      3.36 o 
  -8   9  18       15.97       21.38      4.67 o 
  -7   9  18      307.02      312.00     14.55 o 
  -6   9  18       98.50      104.64      9.61 o 
  -5   9  18      230.24      201.52     11.46 o 
  -4   9  18        8.80        6.95      2.95 o 
  -3   9  18        7.07        4.80      2.78 o 
  -2   9  18      137.00      130.32     11.30 o 
  -1   9  18       48.93       39.12      5.04 o 
   0   9  18        0.66        1.57      2.92 o 
   1   9  18       41.77       46.63      4.27 o 
   2   9  18      333.29      324.41     13.09 o 
   3   9  18       12.44       18.41      3.29 o 
   4   9  18        8.33        5.79      3.69 o 
   5   9  18       47.76       61.00      6.50 o 
  -8  10  18       94.12       93.88      9.82 o 
  -7  10  18        5.31       -0.55      4.22 o 
  -6  10  18        0.13       -0.94      5.41 o 
  -5  10  18       41.48       32.26      9.25 o 
  -4  10  18      499.83      500.93     38.85 o 
  -3  10  18       98.95       88.00      6.15 o 
  -2  10  18       57.84       54.02      5.05 o 
  -1  10  18       70.92       70.22      5.66 o 
   0  10  18       17.59       12.91      4.20 o 
   1  10  18      113.19      109.38      8.33 o 
   2  10  18      248.98      247.06     13.44 o 
   3  10  18        0.00        1.39      4.06 o 
   4  10  18      121.06      123.29      9.11 o 
  -5  11  18       26.94       42.18      9.10 o 
  -4  11  18       11.75       18.01      5.88 o 
  -3  11  18        0.05       -0.22      4.82 o 
  -2  11  18       16.14        8.79     11.57 o 
  -1  11  18      123.86      115.28     10.92 o 
   0  11  18        7.73        2.59      4.51 o 
   1  11  18        0.08       -0.69      3.86 o 
 -14   1  19        1.17        7.97      4.43 o 
 -13   1  19       29.99       35.77      4.37 o 
 -12   1  19        3.61        8.59      2.62 o 
 -11   1  19        1.89       -1.29      2.02 o 
 -10   1  19       10.57        7.34      2.26 o 
  -9   1  19      715.17      724.03     10.61 o 
  -8   1  19     1244.93     1200.39     16.10 o 
  -7   1  19       50.32       51.46      2.50 o 
  -6   1  19      168.22      148.95      3.33 o 
  -5   1  19        3.74        5.80      1.41 o 
  -4   1  19      153.95      176.70      3.53 o 
  -3   1  19      738.62      732.31      9.18 o 
  -2   1  19      459.92      456.11      6.07 o 
  -1   1  19        2.47        3.02      1.11 o 
   0   1  19      152.69      152.55      3.03 o 
   1   1  19      298.83      311.74      5.15 o 
   2   1  19       10.10        9.90      1.54 o 
   3   1  19        0.16       -1.13      1.13 o 
   4   1  19      557.70      438.73      8.04 o 
   5   1  19      122.17      111.07      4.15 o 
   6   1  19       12.47       13.39      2.36 o 
   7   1  19      105.80      118.71      4.62 o 
   8   1  19        3.14        6.60      2.90 o 
   9   1  19      104.15       99.31      7.11 o 
  10   1  19        0.19       -3.22      3.82 o 
 -14   2  19       14.36       17.45      4.77 o 
 -13   2  19        2.90        3.47      2.93 o 
 -12   2  19       13.88       12.33      2.79 o 
 -11   2  19      311.06      318.80      8.94 o 
 -10   2  19        2.22        0.64      1.93 o 
  -9   2  19       59.26       63.18      3.43 o 
  -8   2  19      795.01      848.57     12.47 o 
  -7   2  19      489.96      469.39      7.43 o 
  -6   2  19      524.47      453.42      7.12 o 
  -5   2  19       41.78       47.38      2.55 o 
  -4   2  19      163.68      159.22      3.94 o 
  -3   2  19       56.43       60.74      2.47 o 
  -2   2  19      766.43      771.85      9.00 o 
  -1   2  19     2231.55     2119.86     20.47 o 
   0   2  19      415.31      417.27      6.87 o 
   1   2  19      435.93      418.39      5.91 o 
   2   2  19       58.04       57.54      2.33 o 
   3   2  19      113.05      109.86      2.91 o 
   4   2  19       45.46       44.42      2.49 o 
   5   2  19       16.51       11.12      3.42 o 
   6   2  19       33.44       41.35      4.79 o 
   7   2  19        1.00        1.77      3.29 o 
   8   2  19        0.71       -2.84      3.46 o 
   9   2  19      169.29      174.04      8.84 o 
  10   2  19        6.16        2.04      4.26 o 
 -13   3  19        0.17       -2.61      2.61 o 
 -12   3  19      284.86      294.19      8.80 o 
 -11   3  19       78.69       77.14      4.65 o 
 -10   3  19       36.40       27.52      3.26 o 
  -9   3  19       26.86       25.94      2.66 o 
  -8   3  19      107.89      110.92      3.80 o 
  -7   3  19      819.03      752.60     10.17 o 
  -6   3  19        8.16       14.99      1.85 o 
  -5   3  19       12.39       15.01      1.78 o 
  -4   3  19       44.27       40.60      2.25 o 
  -3   3  19        8.81        5.25      1.26 o 
  -2   3  19       43.13       53.60      2.45 o 
  -1   3  19      683.55      651.12     12.26 o 
   0   3  19     1561.43     1520.82     18.84 o 
   1   3  19       28.41       35.00      2.36 o 
   2   3  19      320.20      334.28      6.63 o 
   3   3  19       48.96       31.69      3.20 o 
   4   3  19     1059.24      995.49     14.16 o 
   5   3  19       81.56       75.40      3.86 o 
   6   3  19        0.01       -2.77      3.02 o 
   7   3  19        8.54       12.01      4.14 o 
   8   3  19      396.95      387.10     35.04 o 
   9   3  19       11.70       14.00      4.62 o 
 -13   4  19       15.97       14.81      3.75 o 
 -12   4  19       26.82       21.77      3.46 o 
 -11   4  19       10.71       14.69      2.98 o 
 -10   4  19       68.68       74.32      4.51 o 
  -9   4  19       16.21       20.12      2.98 o 
  -8   4  19      224.56      224.19      6.90 o 
  -7   4  19      202.77      212.36     10.32 o 
  -6   4  19      498.00      487.62     10.00 o 
  -5   4  19       10.88       15.31      2.37 o 
  -4   4  19      194.74      176.71      5.45 o 
  -3   4  19      938.46      896.01     12.67 o 
  -2   4  19      188.06      172.73      5.23 o 
  -1   4  19     1491.66     1442.75     18.99 o 
   0   4  19      374.55      368.36      6.42 o 
   1   4  19      481.18      463.61      7.68 o 
   2   4  19       30.12       39.39      2.59 o 
   3   4  19       47.28       55.99      3.09 o 
   4   4  19      102.85      130.67      4.41 o 
   5   4  19      384.73      411.81      8.32 o 
   6   4  19      217.55      214.47      6.16 o 
   7   4  19       23.45       23.13      4.78 o 
   8   4  19      170.29      170.61     16.51 o 
   9   4  19        0.32        1.16      4.20 o 
 -13   5  19        4.51        8.93      3.22 o 
 -12   5  19       23.90       27.21      4.04 o 
 -11   5  19       12.58       11.38      3.29 o 
 -10   5  19       61.22       72.65      5.14 o 
  -9   5  19        0.09       -1.20      2.19 o 
  -8   5  19        0.24        1.47      2.13 o 
  -7   5  19        5.96        9.27      2.96 o 
  -6   5  19      871.71      818.21     14.47 o 
  -5   5  19      123.78      103.94      4.89 o 
  -4   5  19       72.66       75.72      3.66 o 
  -3   5  19       53.78       63.33      3.76 o 
  -2   5  19        2.48        0.31      2.32 o 
  -1   5  19      573.32      546.03     10.92 o 
   0   5  19       72.06       77.09      4.42 o 
   1   5  19       42.43       43.01      3.37 o 
   2   5  19       35.49       35.47      4.49 o 
   3   5  19      108.14      108.17      4.78 o 
   4   5  19       20.37       17.81      2.74 o 
   5   5  19      144.58      154.37      4.53 o 
   6   5  19       25.22       22.03      2.52 o 
   7   5  19      380.81      409.04      8.36 o 
   8   5  19       28.32       29.77      4.03 o 
   9   5  19        5.45        5.36      5.34 o 
 -12   6  19       17.35       15.35      3.69 o 
 -11   6  19       20.57       22.63      4.01 o 
 -10   6  19       59.79       56.11      5.52 o 
  -9   6  19        1.40        0.02      2.40 o 
  -8   6  19      131.89      152.95      6.25 o 
  -7   6  19       12.00        6.05      2.50 o 
  -6   6  19       29.88       18.02      3.15 o 
  -5   6  19       21.46       32.51      3.23 o 
  -4   6  19      149.80      155.39      6.87 o 
  -3   6  19       47.66       62.92      5.23 o 
  -2   6  19       83.21       93.29      5.36 o 
  -1   6  19      394.49      371.21     12.18 o 
   0   6  19        0.78        0.39      1.85 o 
   1   6  19        3.62        2.44      1.92 o 
   2   6  19        7.70        6.43      2.30 o 
   3   6  19      190.10      173.35      6.44 o 
   4   6  19       60.25       57.95      4.51 o 
   5   6  19       68.60       76.87      9.13 o 
   6   6  19       93.20      100.95      4.78 o 
   7   6  19       54.75       52.03      3.55 o 
   8   6  19      141.38      147.75      5.95 o 
 -11   7  19        0.75        4.78      3.19 o 
 -10   7  19      177.49      183.57      7.74 o 
  -9   7  19        0.17       -0.61      2.63 o 
  -8   7  19        9.07        9.78      2.90 o 
  -7   7  19       38.87       30.24      4.29 o 
  -6   7  19       58.04       72.89      6.00 o 
  -5   7  19       24.53       27.38      5.47 o 
  -4   7  19      399.36      386.26     10.65 o 
  -3   7  19        7.78        9.19      2.65 o 
  -2   7  19        6.03        6.97      2.61 o 
  -1   7  19       11.50       11.95      4.03 o 
   0   7  19        9.86        5.16      2.24 o 
   1   7  19        3.19        1.27      2.13 o 
   2   7  19       17.55       23.03      3.18 o 
   3   7  19        0.75        1.14      3.13 o 
   4   7  19        1.98        2.70      2.75 o 
   5   7  19       23.14       27.68      3.88 o 
   6   7  19        1.67        4.22      2.88 o 
   7   7  19       17.03       17.89      4.46 o 
 -10   8  19      163.73      164.15      6.59 o 
  -9   8  19       65.36       54.44      7.46 o 
  -8   8  19       58.67       62.42      7.54 o 
  -7   8  19      127.02      122.28     10.16 o 
  -6   8  19      116.70      126.27     10.21 o 
  -5   8  19       16.07       17.06      5.03 o 
  -4   8  19       91.07       86.70      5.86 o 
  -3   8  19       19.22       13.37      3.19 o 
  -2   8  19        3.83        0.67      3.14 o 
  -1   8  19        4.53        9.75      2.77 o 
   0   8  19        2.33        4.16      2.26 o 
   1   8  19       32.90       31.20      3.62 o 
   2   8  19       37.91       31.71      4.36 o 
   3   8  19       78.24       76.39      5.22 o 
   4   8  19      214.22      205.38      9.97 o 
   5   8  19       26.13       28.59      4.93 o 
   6   8  19       10.56        5.20      3.97 o 
  -9   9  19       48.85       50.01      6.14 o 
  -8   9  19       23.69        8.94      5.13 o 
  -7   9  19        1.81       -2.40      4.41 o 
  -6   9  19        8.90       11.78      8.12 o 
  -5   9  19        1.10       -0.46      4.63 o 
  -4   9  19       46.19       63.62      6.13 o 
  -3   9  19      146.05      150.33      7.33 o 
  -2   9  19        0.06       -0.32      2.48 o 
  -1   9  19        7.54       13.67      3.30 o 
   0   9  19       36.93       37.89      4.04 o 
   1   9  19        7.17        4.97      3.28 o 
   2   9  19        6.41        8.32      2.74 o 
   3   9  19       26.59       29.54      4.86 o 
   4   9  19       13.37       14.54      4.32 o 
   5   9  19      202.79      219.29     10.38 o 
  -7  10  19       59.63       64.11      8.52 o 
  -6  10  19       18.53       16.96      5.72 o 
  -5  10  19      165.72      183.37     13.07 o 
  -4  10  19       70.56       59.63     12.22 o 
  -3  10  19       62.68       60.61      8.18 o 
  -2  10  19        0.02       -3.28      4.22 o 
  -1  10  19        4.25        7.07      4.69 o 
   0  10  19       39.65       39.44      5.48 o 
   1  10  19      104.08       98.42      8.02 o 
   2  10  19       29.13       22.50      6.23 o 
   3  10  19        4.35        3.11      3.69 o 
  -5  11  19      112.69      133.87     17.05 o 
  -4  11  19      608.92      647.77     23.07 o 
  -3  11  19       19.14        8.81      5.50 o 
  -2  11  19      102.10      100.12     10.57 o 
  -1  11  19        7.29        1.36      4.78 o 
   0  11  19       45.93       41.50      7.43 o 
   1  11  19        0.70        2.52      4.86 o 
 -14   0  20        2.29       -1.30      5.89 o 
 -13   0  20      279.85      303.94     12.89 o 
 -12   0  20      173.58      145.22     11.86 o 
 -11   0  20       49.96       60.56      6.84 o 
 -10   0  20        4.08        7.51      4.24 o 
  -9   0  20       30.85       34.81      3.47 o 
  -8   0  20        9.26        7.42      2.41 o 
  -7   0  20     1757.37     1713.31     26.71 o 
  -6   0  20      713.86      678.73     12.87 o 
  -5   0  20      674.40      606.72     10.06 o 
  -4   0  20      245.54      224.58      5.41 o 
  -3   0  20      272.50      285.26      6.21 o 
  -2   0  20      131.25      136.70      6.51 o 
  -1   0  20     2012.36     1960.68     25.07 o 
   0   0  20       73.94       65.45      3.31 o 
   1   0  20       12.82       16.69      2.10 o 
   2   0  20      158.28      143.90      8.00 o 
   3   0  20      618.74      548.27     13.20 o 
   4   0  20      201.93      247.10      8.36 o 
   5   0  20     1014.43      934.22     19.94 o 
   6   0  20       67.05       57.92      5.03 o 
   7   0  20       34.19       42.07      4.76 o 
   8   0  20       75.01       66.97      5.64 o 
   9   0  20       33.15       36.82      6.90 o 
 -14   1  20       19.05       19.68      5.35 o 
 -13   1  20      176.34      191.23      7.87 o 
 -12   1  20      128.79      127.65      5.27 o 
 -11   1  20        0.50       -2.23      2.23 o 
 -10   1  20      138.05      128.08      5.79 o 
  -9   1  20      145.91      165.83      4.82 o 
  -8   1  20       30.53       32.00      3.10 o 
  -7   1  20      413.53      411.86      6.47 o 
  -6   1  20       37.44       32.82      1.92 o 
  -5   1  20      194.28      202.82      3.87 o 
  -4   1  20      297.11      325.59      4.64 o 
  -3   1  20       55.41       54.69      2.24 o 
  -2   1  20      300.33      276.61      4.22 o 
  -1   1  20       32.22       33.65      2.04 o 
   0   1  20       78.43       72.20      2.73 o 
   1   1  20       22.46       21.03      1.82 o 
   2   1  20      101.60      106.39      4.23 o 
   3   1  20        4.80        6.26      1.65 o 
   4   1  20       49.31       55.22      3.19 o 
   5   1  20      100.09       91.47      4.17 o 
   6   1  20       26.48       27.05      2.77 o 
   7   1  20       20.05       15.31      3.04 o 
   8   1  20      314.56      314.94     11.02 o 
   9   1  20       69.84       59.05      6.05 o 
 -14   2  20       28.12       31.33      9.05 o 
 -13   2  20       35.03       42.85      4.43 o 
 -12   2  20      161.37      182.39      6.10 o 
 -11   2  20      121.04      116.89      4.96 o 
 -10   2  20       90.02       91.58      4.09 o 
  -9   2  20       24.05       24.65      2.75 o 
  -8   2  20       12.02       10.33      2.21 o 
  -7   2  20       36.98       38.13      2.91 o 
  -6   2  20      828.78      761.75     10.17 o 
  -5   2  20      104.54       79.96      3.17 o 
  -4   2  20        3.73        2.39      1.40 o 
  -3   2  20       53.26       55.40      2.63 o 
  -2   2  20      835.94      810.21      9.45 o 
  -1   2  20        7.26        3.48      1.52 o 
   0   2  20     1185.41     1130.60     14.32 o 
   1   2  20        5.31        4.28      1.61 o 
   2   2  20      141.77      131.61      3.63 o 
   3   2  20       71.85       87.15      4.06 o 
   4   2  20       15.47        8.39      3.30 o 
   5   2  20       27.73       37.41      6.91 o 
   6   2  20       47.65       47.24     10.99 o 
   7   2  20      120.89      110.18     13.26 o 
   8   2  20        0.00       -2.82      3.56 o 
   9   2  20       36.56       49.35      5.96 o 
 -13   3  20       37.47       37.55      4.41 o 
 -12   3  20        0.08        1.63      2.80 o 
 -11   3  20       13.37        9.95      2.81 o 
 -10   3  20       84.45       86.46      4.71 o 
  -9   3  20      309.99      294.04     10.80 o 
  -8   3  20      325.67      324.56      8.61 o 
  -7   3  20      561.26      540.23      8.19 o 
  -6   3  20       36.05       19.52      2.01 o 
  -5   3  20      142.57      121.25      3.55 o 
  -4   3  20      583.44      544.51      7.71 o 
  -3   3  20      594.41      551.62      7.22 o 
  -2   3  20      315.29      334.27      5.52 o 
  -1   3  20        4.14        6.37      1.74 o 
   0   3  20        6.32        6.10      1.82 o 
   1   3  20       63.14       63.02      3.78 o 
   2   3  20       33.00       33.29      2.62 o 
   3   3  20        1.92        0.56      1.60 o 
   4   3  20      123.42      125.24      4.54 o 
   5   3  20        0.04       -1.36      4.00 o 
   6   3  20       16.55       14.09      5.67 o 
   7   3  20       27.76       19.29      6.55 o 
   8   3  20      116.31      114.73      8.06 o 
   9   3  20      146.72      147.89      9.23 o 
 -13   4  20       27.38       24.41      5.48 o 
 -12   4  20        0.71        1.76      3.66 o 
 -11   4  20        7.50       11.98      2.89 o 
 -10   4  20       14.08        7.93      2.66 o 
  -9   4  20       18.73       13.93      2.77 o 
  -8   4  20      156.75      155.99      5.23 o 
  -7   4  20      472.90      470.73     10.13 o 
  -6   4  20      145.01      145.68      5.41 o 
  -5   4  20        6.20       13.56      2.44 o 
  -4   4  20        1.11        2.21      1.87 o 
  -3   4  20      187.02      194.76      6.84 o 
  -2   4  20      174.06      183.85      5.59 o 
  -1   4  20      207.76      217.09      5.22 o 
   0   4  20      135.30      125.44      4.15 o 
   1   4  20        3.59        4.55      1.83 o 
   2   4  20        0.00        0.87      1.54 o 
   3   4  20       12.99       18.62      2.22 o 
   4   4  20      238.95      227.30      5.57 o 
   5   4  20        8.34        4.97      2.21 o 
   6   4  20      348.71      361.23      9.04 o 
   7   4  20        3.51        1.50      5.64 o 
   8   4  20      594.42      636.86     17.88 o 
   9   4  20       12.24        7.29      7.83 o 
 -12   5  20      166.53      180.81      8.70 o 
 -11   5  20      301.66      315.99     11.16 o 
 -10   5  20      338.46      355.31     11.14 o 
  -9   5  20      140.97      138.61      6.33 o 
  -8   5  20       65.44       51.02      4.18 o 
  -7   5  20      300.96      303.26      8.11 o 
  -6   5  20        3.27        6.58      2.26 o 
  -5   5  20       17.23       20.66      2.72 o 
  -4   5  20      774.29      675.04     12.22 o 
  -3   5  20      425.15      400.55      8.68 o 
  -2   5  20      231.96      227.80      7.65 o 
  -1   5  20        0.38        2.66      1.89 o 
   0   5  20       73.92       79.43      5.43 o 
   1   5  20      306.48      313.20      7.01 o 
   2   5  20      260.61      245.93      6.34 o 
   3   5  20        3.08        4.65      1.83 o 
   4   5  20      233.99      250.90      6.01 o 
   5   5  20      264.69      262.70      6.39 o 
   6   5  20        1.84        3.74      2.24 o 
   7   5  20      158.46      173.10      6.30 o 
   8   5  20        8.80       11.46      4.07 o 
 -12   6  20      210.45      204.47      8.36 o 
 -11   6  20      181.28      199.74      7.79 o 
 -10   6  20      292.32      328.14     10.95 o 
  -9   6  20       35.33       30.89      3.81 o 
  -8   6  20       13.51       10.00      2.70 o 
  -7   6  20        0.19       -1.88      2.33 o 
  -6   6  20       20.93       28.89      3.30 o 
  -5   6  20       75.58       72.35      5.24 o 
  -4   6  20       49.91       57.56      3.86 o 
  -3   6  20       77.40       77.34      5.26 o 
  -2   6  20       30.10       32.30      3.72 o 
  -1   6  20       90.25       87.24      5.56 o 
   0   6  20       17.31       12.37      2.55 o 
   1   6  20      109.63      108.26      5.61 o 
   2   6  20       12.42       13.50      2.71 o 
   3   6  20        4.00        1.26      2.31 o 
   4   6  20      395.96      434.36     10.75 o 
   5   6  20       49.25       48.65      5.87 o 
   6   6  20       11.84        8.44      2.26 o 
   7   6  20        4.98        5.04      2.62 o 
   8   6  20      436.12      473.15     10.39 o 
 -11   7  20      178.52      176.06      7.88 o 
 -10   7  20        3.41        0.49      3.08 o 
  -9   7  20      105.07      113.69      6.42 o 
  -8   7  20       80.20       82.73      5.53 o 
  -7   7  20       25.01       29.93      4.49 o 
  -6   7  20        5.94        4.17      4.03 o 
  -5   7  20       17.53       20.34      4.88 o 
  -4   7  20      113.84      115.13      6.12 o 
  -3   7  20      235.58      240.68      8.36 o 
  -2   7  20       41.46       49.48      4.63 o 
  -1   7  20        2.26        1.36      2.23 o 
   0   7  20       18.43       24.37      3.12 o 
   1   7  20      146.93      137.27      6.25 o 
   2   7  20        4.05        4.02      2.47 o 
   3   7  20      119.45      119.75      6.16 o 
   4   7  20       58.99       54.78      4.77 o 
   5   7  20      316.32      343.27     10.02 o 
   6   7  20       38.58       49.81      5.91 o 
   7   7  20        0.68        5.04      3.94 o 
 -10   8  20      169.57      186.04      9.90 o 
  -9   8  20       46.72       56.90      7.82 o 
  -8   8  20       63.33       65.23      6.41 o 
  -7   8  20        0.45       -3.46      5.08 o 
  -6   8  20        0.00        6.05      4.27 o 
  -5   8  20       26.32       28.66      5.86 o 
  -4   8  20       36.32       39.19      5.46 o 
  -3   8  20        2.35        2.25      2.51 o 
  -2   8  20       91.80       95.58      6.21 o 
  -1   8  20       69.85       67.75      5.41 o 
   0   8  20       49.56       51.19      4.33 o 
   1   8  20        1.42        3.95      3.18 o 
   2   8  20       16.90       18.63      3.24 o 
   3   8  20       31.59       32.03      4.61 o 
   4   8  20        4.93        2.26      2.72 o 
   5   8  20      218.71      245.55     10.76 o 
   6   8  20       20.76       17.09      4.76 o 
  -9   9  20      153.45      140.68     19.27 o 
  -8   9  20      140.03      140.56     12.12 o 
  -7   9  20        0.28       -4.09      4.09 o 
  -6   9  20        0.62        8.56     15.42 o 
  -5   9  20       75.07       64.16      8.11 o 
  -4   9  20       81.23       83.54      6.98 o 
  -3   9  20       39.71       43.63      4.66 o 
  -2   9  20      370.31      382.05     11.45 o 
  -1   9  20        2.73       -2.42      2.42 o 
   0   9  20      239.57      244.28      8.10 o 
   1   9  20        0.64        2.11      2.49 o 
   2   9  20       45.73       32.31      5.36 o 
   3   9  20       15.30       15.73      4.39 o 
   4   9  20        2.45        4.87      3.76 o 
   5   9  20       76.31       69.06      7.23 o 
  -7  10  20      290.17      288.22     14.68 o 
  -6  10  20       15.37       19.99      5.96 o 
  -5  10  20      180.81      169.25     17.27 o 
  -4  10  20        3.33        8.36      5.38 o 
  -3  10  20      451.92      475.42     33.90 o 
  -2  10  20        1.94       -1.93      4.30 o 
  -1  10  20       16.65       16.80      5.60 o 
   0  10  20       29.38       25.87      6.16 o 
   1  10  20       14.77       20.32      5.28 o 
   2  10  20        0.42       -3.70      4.76 o 
   3  10  20        3.68        4.48      4.32 o 
  -4  11  20       10.80       13.23      8.12 o 
  -3  11  20      123.65      114.96     11.30 o 
  -2  11  20       30.33       28.08      7.02 o 
  -1  11  20       14.54        8.20      5.83 o 
 -14   1  21       32.24       33.58      4.33 o 
 -13   1  21        2.62        2.03      3.17 o 
 -12   1  21      135.45      153.60      5.72 o 
 -11   1  21       16.20       12.87      2.65 o 
 -10   1  21      242.13      253.13      6.41 o 
  -9   1  21      470.20      477.60      8.89 o 
  -8   1  21      657.98      647.95     10.51 o 
  -7   1  21      280.51      275.07      6.18 o 
  -6   1  21       71.44       68.30      2.53 o 
  -5   1  21       71.71       75.96      2.62 o 
  -4   1  21        3.59        9.50      1.31 o 
  -3   1  21      381.52      385.79      5.60 o 
  -2   1  21      677.48      633.56      7.32 o 
  -1   1  21      213.67      206.90      3.92 o 
   0   1  21     2597.42     2570.93     26.05 o 
   1   1  21      838.98      819.25     10.17 o 
   2   1  21       61.89       54.69      2.73 o 
   3   1  21       24.34       16.24      2.22 o 
   4   1  21       88.73       80.70      3.71 o 
   5   1  21       22.31       22.25      2.86 o 
   6   1  21      423.11      436.18      8.49 o 
   7   1  21      118.63      122.21      6.07 o 
   8   1  21       38.12       45.57      5.48 o 
   9   1  21        3.40       -0.41      3.79 o 
 -13   2  21       24.84       28.61      4.04 o 
 -12   2  21        0.00       -0.90      2.35 o 
 -11   2  21       13.58       15.14      2.95 o 
 -10   2  21       51.33       55.44      3.45 o 
  -9   2  21      201.73      204.88      5.68 o 
  -8   2  21        4.02        3.49      2.02 o 
  -7   2  21       68.28       63.77      3.46 o 
  -6   2  21        5.81        9.88      1.78 o 
  -5   2  21       22.36       34.87      2.60 o 
  -4   2  21        0.00       -0.44      1.29 o 
  -3   2  21        0.54        0.43      1.40 o 
  -2   2  21       39.46       34.55      2.08 o 
  -1   2  21        4.69        5.07      2.09 o 
   0   2  21     1655.02     1654.72     19.74 o 
   1   2  21       16.93       14.07      2.00 o 
   2   2  21      320.13      305.51      5.57 o 
   3   2  21       37.86       34.61      2.38 o 
   4   2  21       25.03       21.39      3.84 o 
   5   2  21      257.63      281.97     10.03 o 
   6   2  21        0.48        2.97      3.41 o 
   7   2  21       66.85       67.78      6.22 o 
   8   2  21       85.64       78.75      6.83 o 
   9   2  21        3.47       -1.51      4.82 o 
 -13   3  21      172.87      176.50      8.60 o 
 -12   3  21      193.51      224.91      7.84 o 
 -11   3  21        1.45        0.78      2.56 o 
 -10   3  21      369.29      406.16      8.98 o 
  -9   3  21        3.42        4.68      2.54 o 
  -8   3  21      262.61      249.47      5.88 o 
  -7   3  21       83.37       80.75      3.40 o 
  -6   3  21      124.84      145.34      4.13 o 
  -5   3  21      113.17       79.43      3.16 o 
  -4   3  21      280.05      236.43      4.72 o 
  -3   3  21       24.27       26.87      1.85 o 
  -2   3  21        7.69        9.14      1.62 o 
  -1   3  21      458.50      472.10      8.94 o 
   0   3  21      457.85      454.18      8.11 o 
   1   3  21      113.61      116.97      4.25 o 
   2   3  21       37.14       39.02      2.84 o 
   3   3  21       32.65       35.94      2.84 o 
   4   3  21        0.23        2.37      1.87 o 
   5   3  21        0.19       -0.78      3.04 o 
   6   3  21       12.49       14.24      4.12 o 
   7   3  21      217.17      231.52     13.01 o 
   8   3  21       27.10       28.36     10.08 o 
   9   3  21        0.14       -0.77      3.92 o 
 -13   4  21        5.76        3.67      3.31 o 
 -12   4  21      199.33      198.16      6.93 o 
 -11   4  21      204.24      218.00      6.96 o 
 -10   4  21       17.71       17.52      3.35 o 
  -9   4  21        4.69        3.27      2.46 o 
  -8   4  21        0.56       -0.50      2.01 o 
  -7   4  21      258.16      227.87      6.80 o 
  -6   4  21      336.44      289.42      7.54 o 
  -5   4  21      518.88      475.81      9.90 o 
  -4   4  21      198.95      185.16      5.97 o 
  -3   4  21      330.78      297.20      7.29 o 
  -2   4  21      404.86      366.71      7.10 o 
  -1   4  21      196.06      203.55      6.66 o 
   0   4  21      111.10      111.20      4.86 o 
   1   4  21        2.69        4.89      1.64 o 
   2   4  21       10.97       11.21      2.12 o 
   3   4  21      900.74      886.41     12.39 o 
   4   4  21      635.60      614.91      9.92 o 
   5   4  21       35.66       40.10      3.08 o 
   6   4  21        3.39        2.13      3.54 o 
   7   4  21       40.34       49.64      9.76 o 
   8   4  21        6.58       10.27      9.01 o 
 -12   5  21        5.04        3.92      3.21 o 
 -11   5  21       23.63       30.89      4.01 o 
 -10   5  21       61.43       69.33      5.91 o 
  -9   5  21      125.94      140.89      7.39 o 
  -8   5  21      183.45      182.22      6.90 o 
  -7   5  21        5.81        3.73      2.29 o 
  -6   5  21       39.56       38.50      3.58 o 
  -5   5  21      485.76      471.97     10.12 o 
  -4   5  21      127.13      131.57      8.21 o 
  -3   5  21        0.70        0.71      1.81 o 
  -2   5  21      532.53      512.61     10.28 o 
  -1   5  21      146.52      146.81      5.43 o 
   0   5  21        0.09        2.30      1.99 o 
   1   5  21       53.41       48.45      3.83 o 
   2   5  21      196.01      198.22      5.81 o 
   3   5  21        7.36        5.03      1.87 o 
   4   5  21        8.84        4.03      2.43 o 
   5   5  21        1.62       -0.60      1.97 o 
   6   5  21       94.01      110.26      5.48 o 
   7   5  21      230.56      256.32      9.46 o 
   8   5  21       35.67       35.93      5.00 o 
 -12   6  21       30.56       29.96      4.36 o 
 -11   6  21      102.62      106.94      6.58 o 
 -10   6  21       71.36       65.26      5.91 o 
  -9   6  21       36.92       43.73      4.29 o 
  -8   6  21       15.99       14.79      3.78 o 
  -7   6  21      339.80      334.43      8.90 o 
  -6   6  21      291.37      317.72      8.50 o 
  -5   6  21       19.37       19.05      4.35 o 
  -4   6  21       20.41       19.44      2.81 o 
  -3   6  21        6.93        8.78      2.67 o 
  -2   6  21       72.38       68.38      5.15 o 
  -1   6  21      279.33      280.83     11.35 o 
   0   6  21      127.27      132.52      8.21 o 
   1   6  21        5.10        5.13      2.25 o 
   2   6  21       40.06       45.41      4.03 o 
   3   6  21       19.20       23.54      3.38 o 
   4   6  21       30.86       32.18      3.77 o 
   5   6  21       10.39        3.38      2.35 o 
   6   6  21        2.48        2.60      2.33 o 
   7   6  21       22.79       20.94      3.53 o 
 -11   7  21       66.05       69.19      5.61 o 
 -10   7  21       23.59       31.67      4.86 o 
  -9   7  21        0.54       -2.53      2.66 o 
  -8   7  21       18.89       23.84      3.67 o 
  -7   7  21        7.79        7.26      3.52 o 
  -6   7  21       51.77       64.50      7.56 o 
  -5   7  21      245.77      234.73     11.77 o 
  -4   7  21       20.88       14.19      3.15 o 
  -3   7  21        2.69        0.82      3.65 o 
  -2   7  21       10.53       10.16      2.86 o 
  -1   7  21        0.59       -0.09      2.27 o 
   0   7  21      117.13      120.14      9.77 o 
   1   7  21      228.17      223.21      7.49 o 
   2   7  21        6.71        8.55      3.38 o 
   3   7  21        0.03        2.35      2.53 o 
   4   7  21       18.54       23.95      4.09 o 
   5   7  21      309.60      339.78     10.13 o 
   6   7  21        7.92       12.63      4.20 o 
 -10   8  21       28.19       36.82      6.20 o 
  -9   8  21        0.83        8.16      4.00 o 
  -8   8  21       25.45       27.99      7.97 o 
  -7   8  21        3.06       -0.63      7.54 o 
  -6   8  21       64.23       72.58      8.23 o 
  -5   8  21        0.50       -1.24      3.84 o 
  -4   8  21       59.55       53.96      5.03 o 
  -3   8  21       57.21       53.95      4.94 o 
  -2   8  21        0.06        0.53      2.45 o 
  -1   8  21       51.41       55.78      5.05 o 
   0   8  21        3.75        2.93      2.42 o 
   1   8  21       59.99       70.23      5.14 o 
   2   8  21        0.34        2.49      2.56 o 
   3   8  21       27.60       25.32      3.75 o 
   4   8  21       21.97       22.02      4.69 o 
   5   8  21       78.14       86.96      7.64 o 
  -8   9  21      199.36      177.30     12.90 o 
  -7   9  21        1.65        4.06      4.60 o 
  -6   9  21       23.40       22.89      5.94 o 
  -5   9  21       42.57       48.16      9.90 o 
  -4   9  21      127.41      140.46     20.94 o 
  -3   9  21        4.43        3.61      2.87 o 
  -2   9  21        8.42        7.04      3.15 o 
  -1   9  21        3.26        6.04      3.05 o 
   0   9  21       26.91       26.87      5.56 o 
   1   9  21       23.90       25.91      8.56 o 
   2   9  21       25.00       22.38      4.72 o 
   3   9  21      120.81      128.17      9.14 o 
   4   9  21        7.81       13.44      4.50 o 
  -6  10  21       62.96       48.18     10.99 o 
  -5  10  21       11.24        6.17      5.05 o 
  -4  10  21       24.18       12.92      6.06 o 
  -3  10  21      220.97      230.20     13.39 o 
  -2  10  21       13.66       10.68      5.35 o 
  -1  10  21       23.53       29.95      6.84 o 
   0  10  21      272.09      287.45     14.93 o 
   1  10  21       17.51       18.37      4.80 o 
   2  10  21       23.14       24.27      5.23 o 
 -13   0  22        2.24        8.23      4.95 o 
 -12   0  22       28.52       26.54      5.97 o 
 -11   0  22      110.76      140.16     18.87 o 
 -10   0  22       33.38       32.71      5.34 o 
  -9   0  22        4.53        4.57      3.59 o 
  -8   0  22      182.09      186.47      9.88 o 
  -7   0  22       40.59       34.86      3.35 o 
  -6   0  22       22.07       16.30      3.36 o 
  -5   0  22       37.27       41.51      3.60 o 
  -4   0  22       28.06       23.40      2.40 o 
  -3   0  22       66.17       61.43      3.38 o 
  -2   0  22       32.58       40.53      3.33 o 
  -1   0  22     7705.96     7536.82     87.10 o 
   0   0  22       52.77       51.37      3.89 o 
   1   0  22       88.78       96.25      6.61 o 
   2   0  22      219.81      194.39     12.50 o 
   3   0  22        6.51       -2.47      2.47 o 
   4   0  22       12.10       12.35      3.23 o 
   5   0  22       19.65       23.62      3.92 o 
   6   0  22      167.64      165.09      7.59 o 
   7   0  22        1.10       -0.78      3.36 o 
   8   0  22      129.01      134.20     21.60 o 
 -13   1  22        6.65        6.08      3.28 o 
 -12   1  22        0.38        2.69      3.04 o 
 -11   1  22        4.63        2.52      2.34 o 
 -10   1  22        1.37        0.57      2.12 o 
  -9   1  22        0.85       -0.19      1.97 o 
  -8   1  22        5.78        6.70      2.17 o 
  -7   1  22        2.21        3.84      1.87 o 
  -6   1  22       24.02       27.85      2.02 o 
  -5   1  22       68.60       68.89      2.54 o 
  -4   1  22      145.99      159.98      3.34 o 
  -3   1  22      240.56      246.45      4.37 o 
  -2   1  22        0.68        0.81      1.18 o 
  -1   1  22     1377.02     1349.74     15.02 o 
   0   1  22      131.11      144.41      3.63 o 
   1   1  22      499.10      470.43      6.98 o 
   2   1  22      113.50      120.80      4.39 o 
   3   1  22      130.82      118.46      4.16 o 
   4   1  22      719.77      671.89     10.98 o 
   5   1  22       88.48       87.06      3.97 o 
   6   1  22        2.19        1.42      2.90 o 
   7   1  22       42.24       42.30      5.36 o 
   8   1  22       92.51       98.78      7.15 o 
   9   1  22       23.59       15.39      4.50 o 
 -13   2  22       44.32       48.53      4.57 o 
 -12   2  22        0.11        2.71      2.45 o 
 -11   2  22      201.89      209.52      7.08 o 
 -10   2  22       43.47       49.24      3.36 o 
  -9   2  22      207.53      229.34      6.08 o 
  -8   2  22      184.54      183.42      5.36 o 
  -7   2  22      174.46      169.21      4.91 o 
  -6   2  22      163.26      170.61      4.39 o 
  -5   2  22      108.75      104.26      3.60 o 
  -4   2  22      121.17      106.17      3.54 o 
  -3   2  22       13.06       12.85      1.80 o 
  -2   2  22       95.12       97.42      3.48 o 
  -1   2  22      887.91      847.41     10.86 o 
   0   2  22       31.82       26.20      2.31 o 
   1   2  22      136.43      130.88      4.02 o 
   2   2  22       26.39       26.63      2.42 o 
   3   2  22      130.73      134.39      5.26 o 
   4   2  22       55.02       45.06      4.95 o 
   5   2  22       18.12       24.48      4.21 o 
   6   2  22        0.37        2.81      5.32 o 
   7   2  22       34.81       43.37      6.28 o 
   8   2  22       32.44       22.55      6.04 o 
   9   2  22        0.03       -1.27      3.92 o 
 -13   3  22        0.80        1.46      3.15 o 
 -12   3  22      148.40      156.22      7.10 o 
 -11   3  22      138.75      133.28      5.96 o 
 -10   3  22       70.05       70.84      4.45 o 
  -9   3  22       71.23       72.76      4.73 o 
  -8   3  22      316.68      312.53      6.62 o 
  -7   3  22       22.57       27.98      2.33 o 
  -6   3  22      708.02      657.36      9.34 o 
  -5   3  22      392.62      361.85      6.24 o 
  -4   3  22      337.74      297.36      5.41 o 
  -3   3  22       22.73       20.59      1.86 o 
  -2   3  22       12.21        9.50      1.87 o 
  -1   3  22      219.58      213.67      5.31 o 
   0   3  22      176.66      173.58      4.89 o 
   1   3  22       12.94       15.28      2.21 o 
   2   3  22        5.54        1.54      1.89 o 
   3   3  22       36.14       40.56      3.04 o 
   4   3  22        5.13        7.04      2.11 o 
   5   3  22       79.88       85.33      6.87 o 
   6   3  22        0.00        3.01      5.06 o 
   7   3  22       64.64       68.29      6.53 o 
   8   3  22      232.79      237.18     10.48 o 
 -13   4  22        2.29        3.37      3.34 o 
 -12   4  22       26.17       21.56      3.55 o 
 -11   4  22       40.88       52.86      4.28 o 
 -10   4  22       24.39       19.86      4.31 o 
  -9   4  22       55.24       61.37      4.93 o 
  -8   4  22       16.75       24.41      2.82 o 
  -7   4  22      188.86      182.31      5.41 o 
  -6   4  22      223.71      191.60      5.42 o 
  -5   4  22       69.33       98.78      4.87 o 
  -4   4  22        4.88        2.01      2.02 o 
  -3   4  22       97.08       96.80      4.12 o 
  -2   4  22      692.53      676.38     10.69 o 
  -1   4  22     1546.03     1470.86     19.00 o 
   0   4  22      142.03      137.94      4.63 o 
   1   4  22       45.01       42.49      2.84 o 
   2   4  22       80.00       77.84      3.73 o 
   3   4  22      429.93      414.64      7.71 o 
   4   4  22      327.86      329.09      6.97 o 
   5   4  22        9.08       12.99      2.67 o 
   6   4  22      124.40      153.12      8.47 o 
   7   4  22       69.44       65.12      6.64 o 
   8   4  22      335.70      343.07     12.85 o 
 -12   5  22      158.39      160.30      6.91 o 
 -11   5  22        7.45        3.45      3.08 o 
 -10   5  22       18.81       14.82      3.86 o 
  -9   5  22      143.16      141.86     10.95 o 
  -8   5  22      124.59      141.94      8.97 o 
  -7   5  22       84.90       84.62      5.91 o 
  -6   5  22       20.66       15.03      2.75 o 
  -5   5  22      228.78      197.58      7.66 o 
  -4   5  22      288.13      307.40      9.93 o 
  -3   5  22        8.91       10.01      2.93 o 
  -2   5  22       51.47       42.91      3.47 o 
  -1   5  22       37.67       45.13      3.56 o 
   0   5  22        0.79       -0.24      1.89 o 
   1   5  22      312.04      321.26      7.44 o 
   2   5  22      112.98      113.19      4.44 o 
   3   5  22       41.09       44.13      3.13 o 
   4   5  22        5.52        1.77      2.05 o 
   5   5  22       14.93       14.18      2.61 o 
   6   5  22      114.87      114.23      7.23 o 
   7   5  22      195.80      197.52      8.61 o 
 -11   6  22        0.94       -1.55      2.96 o 
 -10   6  22      105.83       94.02      7.01 o 
  -9   6  22       59.40       65.79      5.03 o 
  -8   6  22        0.00       -2.27      2.27 o 
  -7   6  22        0.10        2.31      2.42 o 
  -6   6  22       43.99       44.21      4.63 o 
  -5   6  22      199.86      199.04      7.80 o 
  -4   6  22       49.73       55.63      3.98 o 
  -3   6  22       52.65       48.07      3.71 o 
  -2   6  22       26.51       32.43      3.21 o 
  -1   6  22       17.73       21.74      3.48 o 
   0   6  22        0.08       -2.02      2.02 o 
   1   6  22       31.38       36.70      3.77 o 
   2   6  22      148.06      135.14      6.41 o 
   3   6  22       18.05       19.31      2.95 o 
   4   6  22      506.96      503.73     10.48 o 
   5   6  22       87.96       89.98      5.32 o 
   6   6  22      246.85      258.44      7.02 o 
   7   6  22        0.14       -3.01      3.01 o 
 -11   7  22        1.74       -1.98      3.56 o 
 -10   7  22       32.98       35.98      5.15 o 
  -9   7  22       25.08       26.95      3.98 o 
  -8   7  22      156.06      155.44      7.21 o 
  -7   7  22        0.15       -1.56      2.89 o 
  -6   7  22      298.78      301.60     13.70 o 
  -5   7  22      123.47      127.67     10.05 o 
  -4   7  22        0.05        3.58      2.61 o 
  -3   7  22       32.05       27.09      3.89 o 
  -2   7  22       43.69       29.53      4.02 o 
  -1   7  22       49.73       53.42      6.33 o 
   0   7  22       68.77       73.07      5.70 o 
   1   7  22       12.98       13.41      3.09 o 
   2   7  22        0.22       -0.68      2.27 o 
   3   7  22      241.91      243.70      8.33 o 
   4   7  22       28.70       25.45      3.86 o 
   5   7  22      127.79      154.04     10.76 o 
   6   7  22      206.76      205.44     10.34 o 
 -10   8  22       94.06       84.03      7.51 o 
  -9   8  22       31.26       31.86      6.03 o 
  -8   8  22      106.33      114.78     10.57 o 
  -7   8  22       21.65       24.82      5.86 o 
  -6   8  22       11.32       13.84      7.28 o 
  -5   8  22       17.36       14.85      5.28 o 
  -4   8  22       76.30       76.78      5.97 o 
  -3   8  22       13.61        7.01      2.94 o 
  -2   8  22      169.25      153.95      7.64 o 
  -1   8  22        5.89        4.42      2.85 o 
   0   8  22      180.62      192.76      8.32 o 
   1   8  22       37.99       38.04      4.18 o 
   2   8  22       19.08       14.54      3.35 o 
   3   8  22      101.57      102.09     14.18 o 
   4   8  22        4.32        0.03      3.50 o 
   5   8  22      101.57       88.05      7.75 o 
  -8   9  22        2.28        1.11      4.93 o 
  -7   9  22        0.52       -6.58      6.58 o 
  -6   9  22      227.70      217.92     21.08 o 
  -5   9  22      192.20      192.93     13.65 o 
  -4   9  22      392.36      372.60     21.51 o 
  -3   9  22        9.91       10.16      3.84 o 
  -2   9  22        0.10       -2.85      2.85 o 
  -1   9  22       41.20       53.96      5.37 o 
   0   9  22        0.48        3.18      4.58 o 
   1   9  22       33.92       32.67      9.10 o 
   2   9  22        4.08        0.57      5.96 o 
   3   9  22        0.66        2.31      3.71 o 
  -6  10  22        2.99       -4.60      4.60 o 
  -5  10  22      170.82      150.12     12.36 o 
  -4  10  22      708.60      726.28     24.86 o 
  -3  10  22        4.67        4.68      4.93 o 
  -2  10  22       13.53        9.73      5.87 o 
  -1  10  22       73.65       65.27      8.81 o 
   0  10  22        2.90        1.22      4.92 o 
   1  10  22        8.63       16.66      5.36 o 
 -13   1  23      113.54      121.90      6.74 o 
 -12   1  23       26.89       23.84      3.95 o 
 -11   1  23       33.30       30.89      3.27 o 
 -10   1  23      119.18      115.43      5.67 o 
  -9   1  23      338.47      339.64      7.42 o 
  -8   1  23      237.03      228.49      6.95 o 
  -7   1  23       47.97       48.88      3.26 o 
  -6   1  23      707.68      600.16      9.67 o 
  -5   1  23      115.89      110.78      3.05 o 
  -4   1  23        7.84        6.76      1.29 o 
  -3   1  23       72.27       62.43      2.49 o 
  -2   1  23        7.65        4.98      1.29 o 
  -1   1  23        0.31        2.04      1.44 o 
   0   1  23      240.16      237.63      4.69 o 
   1   1  23      193.30      191.47      4.70 o 
   2   1  23        8.59        8.05      1.96 o 
   3   1  23        1.84        0.17      1.84 o 
   4   1  23       25.40       25.05      2.58 o 
   5   1  23       42.04       46.52      3.29 o 
   6   1  23      119.02      117.79      7.41 o 
   7   1  23       17.22       16.23      4.39 o 
   8   1  23      368.90      416.92     13.13 o 
 -13   2  23       31.83       31.97      4.13 o 
 -12   2  23       26.91       27.79      3.32 o 
 -11   2  23      193.18      208.59      6.21 o 
 -10   2  23        2.23        1.79      2.23 o 
  -9   2  23        0.59        0.57      3.36 o 
  -8   2  23      211.50      211.89      5.75 o 
  -7   2  23      252.91      244.95      5.97 o 
  -6   2  23        1.05        0.87      1.75 o 
  -5   2  23       50.88       52.37      2.87 o 
  -4   2  23       14.49       15.11      2.93 o 
  -3   2  23        9.28       13.63      1.90 o 
  -2   2  23       39.50       42.18      2.55 o 
  -1   2  23       59.95       54.51      2.80 o 
   0   2  23      382.04      355.68      6.69 o 
   1   2  23        0.05        0.06      1.66 o 
   2   2  23       55.40       54.51      3.08 o 
   3   2  23       86.06       74.92      4.22 o 
   4   2  23      160.21      165.69     19.27 o 
   5   2  23      399.46      385.83     12.24 o 
   6   2  23       90.68       92.52      7.05 o 
   7   2  23      201.10      212.44      9.63 o 
   8   2  23      152.56      151.28      8.51 o 
 -13   3  23        0.53        3.42      3.27 o 
 -12   3  23      198.61      207.70      7.62 o 
 -11   3  23       31.68       32.62      3.96 o 
 -10   3  23      262.96      278.97      8.32 o 
  -9   3  23      549.47      568.70     11.84 o 
  -8   3  23      141.31      143.69      5.73 o 
  -7   3  23      416.29      377.24      6.74 o 
  -6   3  23        1.49       -1.22      1.62 o 
  -5   3  23        7.65        4.03      1.63 o 
  -4   3  23      222.77      194.04      4.45 o 
  -3   3  23       44.70       39.20      2.89 o 
  -2   3  23       36.48       36.16      2.78 o 
  -1   3  23      124.75      123.32      4.40 o 
   0   3  23      279.22      264.04      6.18 o 
   1   3  23      319.78      335.73     10.13 o 
   2   3  23       12.58       11.53      2.51 o 
   3   3  23        0.05       -0.04      1.87 o 
   4   3  23       73.69      103.67      7.05 o 
   5   3  23        2.33        0.91      4.05 o 
   6   3  23      103.11      121.05      8.06 o 
   7   3  23      164.13      164.66     13.05 o 
   8   3  23       95.79      105.37      8.06 o 
 -12   4  23      104.57      100.69      5.69 o 
 -11   4  23      193.29      205.52      7.00 o 
 -10   4  23       32.35       39.34      4.22 o 
  -9   4  23       38.41       31.54      3.72 o 
  -8   4  23       46.26       41.16      3.82 o 
  -7   4  23      276.67      262.80      6.55 o 
  -6   4  23      140.67      154.00      5.09 o 
  -5   4  23       11.05       12.07      2.22 o 
  -4   4  23       17.20        9.30      2.40 o 
  -3   4  23      270.14      266.62      6.17 o 
  -2   4  23       83.11       77.40      3.85 o 
  -1   4  23      428.54      427.51     12.21 o 
   0   4  23       50.71       55.41      3.38 o 
   1   4  23        4.79        3.37      1.99 o 
   2   4  23      195.51      193.04      6.47 o 
   3   4  23       40.14       36.96      2.95 o 
   4   4  23      224.73      238.22      6.06 o 
   5   4  23       19.13       22.92      3.95 o 
   6   4  23        8.27       10.92      5.28 o 
   7   4  23      183.89      192.12      8.63 o 
   8   4  23      187.18      223.06     18.73 o 
 -12   5  23        9.15       10.57      3.26 o 
 -11   5  23       10.59        4.05      3.27 o 
 -10   5  23       26.30       23.35      4.27 o 
  -9   5  23      430.92      455.38     16.04 o 
  -8   5  23       34.22       27.54      3.47 o 
  -7   5  23      176.21      158.59      6.24 o 
  -6   5  23      110.33       92.81      6.41 o 
  -5   5  23       52.16       61.53      5.71 o 
  -4   5  23      104.47       94.10      8.90 o 
  -3   5  23       41.74       44.20      3.59 o 
  -2   5  23        3.10        0.76      1.94 o 
  -1   5  23       11.60       11.48      2.54 o 
   0   5  23       84.93       93.97      5.05 o 
   1   5  23      250.46      250.40      8.14 o 
   2   5  23        1.80        1.35      1.84 o 
   3   5  23      212.51      252.29      7.68 o 
   4   5  23        5.39        4.08      2.18 o 
   5   5  23       28.51       29.28      3.09 o 
   6   5  23        3.19       -1.75      3.48 o 
   7   5  23      232.27      249.36      9.63 o 
 -11   6  23       18.34       18.56      4.02 o 
 -10   6  23       74.95       84.40      6.66 o 
  -9   6  23      540.53      526.38     12.31 o 
  -8   6  23       34.98       35.09      3.91 o 
  -7   6  23      423.08      431.01     11.86 o 
  -6   6  23        1.54        0.86      2.78 o 
  -5   6  23        7.98        6.03      2.97 o 
  -4   6  23      272.47      282.02      8.68 o 
  -3   6  23       86.72       78.42      4.76 o 
  -2   6  23      379.80      374.43     14.56 o 
  -1   6  23       36.77       32.08      3.38 o 
   0   6  23      274.31      285.78      7.98 o 
   1   6  23       54.83       41.17      5.10 o 
   2   6  23       63.41       62.20      4.28 o 
   3   6  23        0.54        2.32      2.29 o 
   4   6  23       32.98       31.79      3.58 o 
   5   6  23       31.46       39.81      3.51 o 
   6   6  23      266.86      261.85      7.79 o 
 -10   7  23      102.22      104.80      9.95 o 
  -9   7  23      168.77      175.20      7.61 o 
  -8   7  23       20.95       30.74      4.56 o 
  -7   7  23       91.75       82.11      6.41 o 
  -6   7  23       57.42       56.31      7.97 o 
  -5   7  23        2.19        3.85      3.95 o 
  -4   7  23        1.39       -0.60      2.55 o 
  -3   7  23       33.56       26.62      3.98 o 
  -2   7  23        0.03       -2.50      2.50 o 
  -1   7  23       18.59       20.01      4.59 o 
   0   7  23       36.94       38.59      5.66 o 
   1   7  23        2.50        3.00      2.59 o 
   2   7  23       53.69       58.48      4.94 o 
   3   7  23      140.62      146.31     10.35 o 
   4   7  23        0.26       -0.59      2.66 o 
   5   7  23       15.48       18.77      4.72 o 
  -9   8  23        0.62        5.09      3.69 o 
  -8   8  23       47.61       43.39     11.00 o 
  -7   8  23        0.12        0.98      4.29 o 
  -6   8  23       10.24        7.54      4.74 o 
  -5   8  23      215.57      219.79     32.65 o 
  -4   8  23       11.80        7.91      3.20 o 
  -3   8  23       50.27       54.06      5.28 o 
  -2   8  23        0.47        0.58      2.64 o 
  -1   8  23        9.84        9.03      3.30 o 
   0   8  23        0.38       -1.39      2.76 o 
   1   8  23       11.22       12.49      3.19 o 
   2   8  23       18.42       20.33      4.65 o 
   3   8  23       17.35       13.47      4.19 o 
   4   8  23      124.95      122.04      8.92 o 
  -8   9  23       61.57       59.69      9.67 o 
  -7   9  23        3.89        1.34      5.15 o 
  -6   9  23        0.81       -0.07      4.58 o 
  -5   9  23       39.98       38.97      7.27 o 
  -4   9  23       31.09       42.18     11.93 o 
  -3   9  23       40.83       44.35     10.02 o 
  -2   9  23       17.90       10.88      7.46 o 
  -1   9  23        3.96        1.23      4.38 o 
   0   9  23       38.95       46.91      7.41 o 
   1   9  23        8.72        8.03      4.22 o 
   2   9  23        1.30       -2.66      3.65 o 
   3   9  23      127.42      130.39      9.25 o 
  -5  10  23       29.98       45.16     11.84 o 
  -4  10  23        3.22        2.67      4.78 o 
  -3  10  23        6.09       12.31      6.02 o 
  -2  10  23       48.35       58.23      8.58 o 
  -1  10  23       14.85       11.02      8.40 o 
   0  10  23        3.87        1.94      4.94 o 
 -13   0  24        0.34        2.30      4.62 o 
 -12   0  24        0.39        2.78      4.62 o 
 -11   0  24      174.32      158.32      9.95 o 
 -10   0  24      804.63      778.17     31.43 o 
  -9   0  24      100.28       88.84      6.84 o 
  -8   0  24       44.09       45.89      5.89 o 
  -7   0  24       22.47       19.70      2.97 o 
  -6   0  24       82.13       68.79      4.64 o 
  -5   0  24      366.80      294.04      7.70 o 
  -4   0  24        6.80        5.44      1.84 o 
  -3   0  24      531.79      503.82      9.32 o 
  -2   0  24      943.93      915.25     15.96 o 
  -1   0  24      314.92      316.18      7.90 o 
   0   0  24      234.66      235.51      7.98 o 
   1   0  24       25.27       21.99      3.45 o 
   2   0  24      137.79      138.26      6.50 o 
   3   0  24      172.76      148.64      8.60 o 
   4   0  24       24.39       24.64      6.67 o 
   5   0  24      478.16      497.36     13.39 o 
   6   0  24       22.84       18.11      4.06 o 
   7   0  24       43.34       39.89      5.07 o 
 -13   1  24        1.99        7.82      3.46 o 
 -12   1  24        1.05        2.47      3.18 o 
 -11   1  24        0.32       -0.66      2.27 o 
 -10   1  24       16.05       14.52      2.70 o 
  -9   1  24      177.17      190.10      6.91 o 
  -8   1  24      405.43      403.27      9.84 o 
  -7   1  24       41.82       43.94      3.19 o 
  -6   1  24      110.13      113.14      4.33 o 
  -5   1  24        0.85        3.45      1.34 o 
  -4   1  24      185.92      204.54      3.84 o 
  -3   1  24       84.49       87.39      2.94 o 
  -2   1  24       84.66       83.49      2.74 o 
  -1   1  24       12.47       12.47      1.75 o 
   0   1  24      262.71      264.13      5.05 o 
   1   1  24      756.42      734.50     11.47 o 
   2   1  24       34.95       36.28      2.81 o 
   3   1  24       69.21       65.09      4.22 o 
   4   1  24       21.85       20.69      3.42 o 
   5   1  24       49.37       45.25      3.33 o 
   6   1  24       24.86       29.10      4.70 o 
   7   1  24        1.79       -0.47      6.39 o 
   8   1  24      169.44      182.23      8.88 o 
 -13   2  24       36.64       35.82      6.29 o 
 -12   2  24        0.93        3.90      2.96 o 
 -11   2  24       48.95       46.80      3.82 o 
 -10   2  24        4.20        3.61      2.99 o 
  -9   2  24        0.30       -2.05      2.05 o 
  -8   2  24      139.28      131.97      4.83 o 
  -7   2  24       15.81        7.03      2.19 o 
  -6   2  24      592.47      543.66      8.46 o 
  -5   2  24       96.63       90.48      3.60 o 
  -4   2  24        4.31        3.99      1.77 o 
  -3   2  24        8.33        7.34      1.74 o 
  -2   2  24      179.72      182.11      4.45 o 
  -1   2  24       63.70       68.42      3.14 o 
   0   2  24        0.42        1.13      1.73 o 
   1   2  24       82.92       82.98      3.67 o 
   2   2  24        4.87        3.69      2.43 o 
   3   2  24        4.67        3.21      4.17 o 
   4   2  24       38.30       38.87      4.84 o 
   5   2  24      351.87      365.09     12.02 o 
   6   2  24        6.64        8.45      3.95 o 
   7   2  24       70.20       64.38      6.45 o 
   8   2  24        0.07        1.32      5.47 o 
 -13   3  24       88.56      102.28      6.41 o 
 -12   3  24        1.62        2.98      3.11 o 
 -11   3  24      110.89      113.16      6.64 o 
 -10   3  24      450.33      504.02     11.39 o 
  -9   3  24       39.17       33.35      3.73 o 
  -8   3  24       31.94       36.92      3.62 o 
  -7   3  24       18.72       17.54      2.48 o 
  -6   3  24       12.29        8.82      1.91 o 
  -5   3  24      132.85      114.73      4.43 o 
  -4   3  24       79.86       78.13      4.36 o 
  -3   3  24      145.55      139.61      4.59 o 
  -2   3  24       44.45       54.68      3.34 o 
  -1   3  24       43.89       50.07      3.24 o 
   0   3  24      764.42      773.14     12.09 o 
   1   3  24      256.59      249.09      7.95 o 
   2   3  24       37.83       36.94      4.53 o 
   3   3  24       95.15       94.35      4.91 o 
   4   3  24      121.26      110.72      7.81 o 
   5   3  24       30.74       29.79      4.97 o 
   6   3  24      147.28      156.10      8.54 o 
   7   3  24      166.90      168.86      9.12 o 
 -12   4  24       10.16       14.05      3.71 o 
 -11   4  24       30.95       30.13      3.68 o 
 -10   4  24      498.31      530.98     11.93 o 
  -9   4  24      116.69      117.48      6.02 o 
  -8   4  24       34.03       28.09      3.41 o 
  -7   4  24      228.29      241.48      6.42 o 
  -6   4  24      141.01      149.59      5.04 o 
  -5   4  24       58.37       70.99      4.33 o 
  -4   4  24        2.23        3.55      2.17 o 
  -3   4  24      254.68      246.88      6.19 o 
  -2   4  24       24.98       26.87      2.66 o 
  -1   4  24       31.95       32.98      2.91 o 
   0   4  24      365.29      368.72      7.73 o 
   1   4  24       48.39       45.84      3.92 o 
   2   4  24       55.74       61.17      3.55 o 
   3   4  24       39.28       36.58      3.09 o 
   4   4  24       10.25        8.32      2.56 o 
   5   4  24       79.17       69.79      5.65 o 
   6   4  24       56.83       60.39      5.61 o 
   7   4  24       74.17       76.99      9.14 o 
 -12   5  24       43.30       50.16      4.68 o 
 -11   5  24       16.52       15.78      3.69 o 
 -10   5  24       40.62       34.84      4.72 o 
  -9   5  24       10.75        9.03      3.36 o 
  -8   5  24        1.72       -1.64      3.58 o 
  -7   5  24      123.95      122.12      6.09 o 
  -6   5  24      294.15      263.13      8.97 o 
  -5   5  24       28.49       20.98      3.65 o 
  -4   5  24      167.02      156.45      7.70 o 
  -3   5  24       24.66       27.72      3.22 o 
  -2   5  24       23.49       26.70      4.55 o 
  -1   5  24      117.17      112.83      5.53 o 
   0   5  24      250.47      237.90      7.24 o 
   1   5  24        1.73        2.81      2.05 o 
   2   5  24        4.73        3.45      1.96 o 
   3   5  24       28.07       26.95      3.14 o 
   4   5  24       83.94       88.87      4.53 o 
   5   5  24      201.87      225.57      6.95 o 
   6   5  24        0.77       -1.51      3.45 o 
   7   5  24        4.16       -2.03      3.61 o 
 -11   6  24       18.07       16.81      3.86 o 
 -10   6  24        0.75        0.82      3.19 o 
  -9   6  24       13.48       17.01      3.96 o 
  -8   6  24       68.98       69.22      5.36 o 
  -7   6  24      518.14      494.81     14.41 o 
  -6   6  24      120.18      125.74      7.07 o 
  -5   6  24       96.57       95.67      6.78 o 
  -4   6  24        9.67       13.01      3.72 o 
  -3   6  24       44.54       48.02      3.99 o 
  -2   6  24      165.63      166.58      8.87 o 
  -1   6  24        3.74        2.04      2.33 o 
   0   6  24       87.92       92.97      5.36 o 
   1   6  24      120.75      127.06      6.23 o 
   2   6  24        2.40        3.16      2.34 o 
   3   6  24      392.81      396.35      9.32 o 
   4   6  24        7.49        6.90      2.48 o 
   5   6  24      291.78      316.80      7.72 o 
   6   6  24      171.56      181.99      9.41 o 
 -10   7  24       33.81       36.59      5.19 o 
  -9   7  24        6.67       10.15      3.31 o 
  -8   7  24      169.54      186.38      9.14 o 
  -7   7  24       20.07       19.59      4.59 o 
  -6   7  24       80.81       89.04      6.67 o 
  -5   7  24      265.82      263.21     12.83 o 
  -4   7  24       52.91       62.00      5.67 o 
  -3   7  24      467.37      454.21     12.89 o 
  -2   7  24       18.41        9.21      3.27 o 
  -1   7  24      167.86      187.91      9.77 o 
   0   7  24       37.15       37.35      4.71 o 
   1   7  24        2.69        1.54      3.17 o 
   2   7  24        3.61        2.83      3.72 o 
   3   7  24       52.12       52.92      4.93 o 
   4   7  24       44.22       47.39      5.99 o 
   5   7  24      125.48      125.40      8.83 o 
  -9   8  24        0.03       -2.45      3.42 o 
  -8   8  24        2.12        2.20      4.68 o 
  -7   8  24      238.63      235.66     13.07 o 
  -6   8  24      230.82      235.95     17.22 o 
  -5   8  24      158.10      156.68     12.14 o 
  -4   8  24      151.02      159.49     11.98 o 
  -3   8  24       61.57       53.51      5.42 o 
  -2   8  24       42.55       37.22      4.74 o 
  -1   8  24      338.52      325.07     11.03 o 
   0   8  24       15.78       16.07      3.93 o 
   1   8  24        0.62       -2.22      3.99 o 
   2   8  24        2.21       -3.36      3.36 o 
   3   8  24       21.07       23.50      4.95 o 
   4   8  24       51.78       52.31      7.19 o 
  -7   9  24       77.06       76.04      9.20 o 
  -6   9  24      134.12      130.09     11.71 o 
  -5   9  24      222.01      240.68     29.68 o 
  -4   9  24       14.01       12.44      5.63 o 
  -3   9  24       17.81       13.27     13.09 o 
  -2   9  24       47.71       49.51      8.29 o 
  -1   9  24       55.42       36.54      7.23 o 
   0   9  24      135.20      135.31     16.38 o 
   1   9  24       50.79       51.86      7.93 o 
   2   9  24        3.35       -3.28      4.19 o 
  -4  10  24        0.65       -4.85      4.85 o 
  -3  10  24        3.52        6.66      6.66 o 
  -2  10  24        0.11        5.29      7.65 o 
  -1  10  24       36.79       44.59      8.01 o 
 -13   1  25        7.99        3.70      3.44 o 
 -12   1  25       11.45        1.45      3.16 o 
 -11   1  25      119.63      129.11      5.89 o 
 -10   1  25        1.91        1.28      2.27 o 
  -9   1  25       16.22       19.49      2.80 o 
  -8   1  25       40.84       38.02      3.22 o 
  -7   1  25        0.83        0.53      1.90 o 
  -6   1  25      195.12      160.73      5.02 o 
  -5   1  25       53.57       50.86      2.92 o 
  -4   1  25       17.36       20.42      1.82 o 
  -3   1  25       28.75       28.71      1.99 o 
  -2   1  25      156.57      144.77      3.81 o 
  -1   1  25      446.28      460.76      7.04 o 
   0   1  25        0.02       -0.06      1.62 o 
   1   1  25       52.59       59.14      3.31 o 
   2   1  25       12.06       20.38      2.43 o 
   3   1  25       20.53       18.38      2.49 o 
   4   1  25       21.87       19.29      2.61 o 
   5   1  25       55.35       53.52      4.38 o 
   6   1  25      203.43      219.63      9.25 o 
   7   1  25      296.43      321.30     11.47 o 
 -13   2  25       17.39       19.04      4.94 o 
 -12   2  25        3.36        3.38      3.04 o 
 -11   2  25       31.72       24.77      3.23 o 
 -10   2  25        7.61        5.93      2.61 o 
  -9   2  25        0.01       -1.03      2.15 o 
  -8   2  25        5.70        6.03      2.51 o 
  -7   2  25       94.93       94.53      4.27 o 
  -6   2  25      230.06      200.07      4.92 o 
  -5   2  25       70.87       65.96      3.69 o 
  -4   2  25      162.55      139.68      4.15 o 
  -3   2  25      173.90      161.66      4.83 o 
  -2   2  25      772.43      760.78     10.43 o 
  -1   2  25     2886.88     2860.74     29.91 o 
   0   2  25      151.17      147.92      4.25 o 
   1   2  25       18.65       20.99      2.92 o 
   2   2  25       15.81        8.75      2.81 o 
   3   2  25       32.96       27.24      4.30 o 
   4   2  25      227.05      228.63      9.34 o 
   5   2  25       32.93       28.49      4.85 o 
   6   2  25       81.09      101.08      7.41 o 
   7   2  25        8.32        7.97      4.34 o 
 -12   3  25       81.38       85.75      5.73 o 
 -11   3  25        3.82        6.36      3.04 o 
 -10   3  25       74.66       77.50      5.25 o 
  -9   3  25       90.30       91.07      5.37 o 
  -8   3  25        2.19       -0.73      2.30 o 
  -7   3  25       10.92       10.66      2.65 o 
  -6   3  25       16.47       15.30      2.67 o 
  -5   3  25      271.17      265.61      6.37 o 
  -4   3  25      470.22      469.72      9.78 o 
  -3   3  25        0.63       -1.38      1.74 o 
  -2   3  25       35.34       36.67      3.47 o 
  -1   3  25       55.72       48.89      3.28 o 
   0   3  25        6.99       11.23      2.26 o 
   1   3  25        2.90        1.46      2.01 o 
   2   3  25       21.33       17.39      2.55 o 
   3   3  25        2.81        7.86      3.55 o 
   4   3  25        0.45       -0.80      3.33 o 
   5   3  25      282.08      290.05     11.14 o 
   6   3  25      375.87      419.37     24.82 o 
   7   3  25      143.15      154.95     13.57 o 
 -12   4  25       32.57       27.56      4.27 o 
 -11   4  25       16.63       17.45      3.38 o 
 -10   4  25       27.19       22.73      4.11 o 
  -9   4  25       15.99       11.61      3.08 o 
  -8   4  25       63.95       57.25      4.38 o 
  -7   4  25        0.05       -1.66      1.89 o 
  -6   4  25        4.56        9.39      2.24 o 
  -5   4  25      222.34      217.87      6.70 o 
  -4   4  25        2.68        1.80      2.18 o 
  -3   4  25       22.24       28.06      3.92 o 
  -2   4  25      195.22      195.03      5.77 o 
  -1   4  25       15.33       17.18      2.50 o 
   0   4  25      105.64      102.12      4.65 o 
   1   4  25       45.56       54.20      3.70 o 
   2   4  25       35.42       34.58      3.24 o 
   3   4  25      310.16      335.26      7.29 o 
   4   4  25      371.98      387.98     20.53 o 
   5   4  25       83.18       81.14      6.12 o 
   6   4  25        6.08        1.12      4.16 o 
   7   4  25        2.47        1.87      3.69 o 
 -11   5  25      269.46      263.05      9.07 o 
 -10   5  25      120.34      130.75      8.05 o 
  -9   5  25        9.25        8.85      3.49 o 
  -8   5  25       34.15       31.77      3.72 o 
  -7   5  25       49.41       51.87      4.34 o 
  -6   5  25      432.14      411.48     15.33 o 
  -5   5  25      161.91      156.45      7.34 o 
  -4   5  25        0.04        3.52      2.67 o 
  -3   5  25      485.24      484.07     10.67 o 
  -2   5  25        3.52        1.57      2.32 o 
  -1   5  25       59.02       53.64      5.48 o 
   0   5  25      181.73      178.62      6.49 o 
   1   5  25       65.40       59.77      3.86 o 
   2   5  25       16.21       11.98      4.33 o 
   3   5  25        0.69        0.79      2.10 o 
   4   5  25        0.31       -2.78      2.78 o 
   5   5  25      136.35      167.96      8.29 o 
   6   5  25        6.71       11.03      5.08 o 
 -11   6  25       57.11       72.50      5.70 o 
 -10   6  25       29.46       28.82      4.76 o 
  -9   6  25        0.71       -2.98      2.98 o 
  -8   6  25       16.83       16.78      3.36 o 
  -7   6  25        1.24        5.82      3.22 o 
  -6   6  25      168.40      175.45     10.75 o 
  -5   6  25       31.55       28.40      4.22 o 
  -4   6  25      132.78      135.70     12.77 o 
  -3   6  25       37.69       42.90      3.97 o 
  -2   6  25      112.19      130.25      5.90 o 
  -1   6  25      139.82      149.64      7.73 o 
   0   6  25      182.75      186.34      9.64 o 
   1   6  25       13.20       10.67      2.88 o 
   2   6  25       55.82       44.43      3.88 o 
   3   6  25      163.00      164.42      7.06 o 
   4   6  25        0.70       -1.41      2.16 o 
   5   6  25       15.35       15.19      3.31 o 
 -10   7  25        0.04        2.03      5.04 o 
  -9   7  25      153.53      165.79      8.84 o 
  -8   7  25      111.60      114.83      7.71 o 
  -7   7  25       57.62       61.12      5.94 o 
  -6   7  25       33.24       28.76      5.49 o 
  -5   7  25      410.07      421.63     12.55 o 
  -4   7  25       55.83       47.04      8.95 o 
  -3   7  25       21.35       17.28      4.28 o 
  -2   7  25       77.38       68.80      5.82 o 
  -1   7  25        6.08        4.99      3.04 o 
   0   7  25       87.89       89.59      6.66 o 
   1   7  25        0.72       -1.23      2.89 o 
   2   7  25      107.10      114.11      6.69 o 
   3   7  25        0.41        1.67      3.67 o 
   4   7  25       11.99        9.12      4.18 o 
  -8   8  25       21.77       15.88      5.25 o 
  -7   8  25       49.36       53.86      7.91 o 
  -6   8  25        0.15        1.00      4.20 o 
  -5   8  25      398.81      405.03     17.13 o 
  -4   8  25      556.84      582.95     20.90 o 
  -3   8  25       10.14        6.47      3.83 o 
  -2   8  25       34.51       41.97      6.83 o 
  -1   8  25      356.92      352.36     11.74 o 
   0   8  25        9.46        7.78      4.78 o 
   1   8  25        3.49        6.18      4.85 o 
   2   8  25        5.55        1.70      3.74 o 
   3   8  25       23.81       23.47      5.17 o 
  -7   9  25        7.65        1.16      7.50 o 
  -6   9  25      238.38      279.11     14.94 o 
  -5   9  25        9.03        6.52      5.29 o 
  -4   9  25       79.43       83.00      9.51 o 
  -3   9  25       23.40       27.91     15.40 o 
  -2   9  25        5.48        4.87      5.74 o 
  -1   9  25       52.10       60.32      8.65 o 
   0   9  25       97.74      101.37     10.71 o 
   1   9  25        0.48        0.09      4.94 o 
 -13   0  26        0.04        0.35      4.56 o 
 -12   0  26       53.17       59.89      7.38 o 
 -11   0  26      171.71      202.29     10.79 o 
 -10   0  26      188.69      188.82     10.16 o 
  -9   0  26        0.19        0.49      4.00 o 
  -8   0  26       23.47       32.00      3.54 o 
  -7   0  26       17.72       17.35      2.91 o 
  -6   0  26      190.42      191.09      6.50 o 
  -5   0  26      115.56       99.23      4.85 o 
  -4   0  26       42.20       38.73      3.11 o 
  -3   0  26      205.69      200.35      6.64 o 
  -2   0  26      994.72      982.22     28.14 o 
  -1   0  26      430.12      420.34     11.77 o 
   0   0  26      197.34      181.55      7.33 o 
   1   0  26        5.19       -0.34      6.16 o 
   2   0  26      279.53      287.32      9.41 o 
   3   0  26       56.95       48.10      4.84 o 
   4   0  26      239.63      219.45      8.63 o 
   5   0  26      370.17      353.32     11.13 o 
   6   0  26       37.31       48.34      5.19 o 
 -13   1  26        1.48        1.18      3.23 o 
 -12   1  26        2.87        0.34      3.19 o 
 -11   1  26       25.01       35.78      4.38 o 
 -10   1  26       47.18       51.69      3.80 o 
  -9   1  26      249.13      255.42      6.61 o 
  -8   1  26       81.77       75.44      4.06 o 
  -7   1  26      132.70      141.16      4.92 o 
  -6   1  26      524.50      485.53      8.79 o 
  -5   1  26      843.27      795.66     10.98 o 
  -4   1  26        3.18        5.05      1.79 o 
  -3   1  26      329.32      308.23      6.42 o 
  -2   1  26       37.18       40.27      2.46 o 
  -1   1  26      884.93      867.41     11.89 o 
   0   1  26      628.73      638.90     10.43 o 
   1   1  26        6.43        4.49      1.90 o 
   2   1  26      110.51      109.31      4.22 o 
   3   1  26       27.90       29.28      3.56 o 
   4   1  26       49.50       42.79      4.08 o 
   5   1  26      174.02      174.64      8.40 o 
   6   1  26      108.91      103.37      7.25 o 
   7   1  26      287.83      295.22     11.07 o 
 -12   2  26        0.05        5.54      3.19 o 
 -11   2  26        0.83        0.03      2.43 o 
 -10   2  26       12.14       12.47      2.88 o 
  -9   2  26       28.69       33.93      3.24 o 
  -8   2  26       27.89       29.50      3.01 o 
  -7   2  26       68.62       82.89      4.23 o 
  -6   2  26      123.36      120.86      4.64 o 
  -5   2  26       98.81      116.22      4.04 o 
  -4   2  26       61.35       56.26      3.06 o 
  -3   2  26      357.31      361.28      8.51 o 
  -2   2  26       23.68       28.09      2.98 o 
  -1   2  26       26.83       31.93      2.50 o 
   0   2  26       24.26       19.63      2.28 o 
   1   2  26       22.71       24.23      3.91 o 
   2   2  26       28.32       35.68      4.55 o 
   3   2  26        2.72       -2.97      2.97 o 
   4   2  26      121.23      121.70      7.41 o 
   5   2  26       43.27       41.33      5.47 o 
   6   2  26        4.18        6.23      4.19 o 
   7   2  26      194.76      212.80      9.95 o 
 -12   3  26       34.29       39.18      4.49 o 
 -11   3  26       38.12       41.83      4.43 o 
 -10   3  26       90.44       82.07      5.39 o 
  -9   3  26      539.16      543.17     15.37 o 
  -8   3  26      100.54      100.96      6.10 o 
  -7   3  26       14.71       19.28      3.02 o 
  -6   3  26       45.26       35.37      3.79 o 
  -5   3  26        0.15        1.62      1.90 o 
  -4   3  26        0.97       -0.19      2.15 o 
  -3   3  26        0.89        0.00      2.43 o 
  -2   3  26        1.05        1.99      1.92 o 
  -1   3  26       11.97       11.33      2.31 o 
   0   3  26      348.82      343.77      7.53 o 
   1   3  26       56.38       58.85      4.13 o 
   2   3  26       69.34       77.18      5.43 o 
   3   3  26      235.86      240.12     12.89 o 
   4   3  26      124.97      136.67      8.14 o 
   5   3  26      214.82      221.84     22.17 o 
   6   3  26        3.37        0.84      4.01 o 
   7   3  26      573.60      586.81     17.17 o 
 -12   4  26       74.18       62.44      5.48 o 
 -11   4  26        0.08       -0.33      2.73 o 
 -10   4  26        4.16        7.14      3.98 o 
  -9   4  26      332.07      336.16      9.41 o 
  -8   4  26      188.48      177.59      6.76 o 
  -7   4  26      196.32      197.11      7.64 o 
  -6   4  26      141.02      132.99      5.68 o 
  -5   4  26        6.90       10.10      2.66 o 
  -4   4  26       34.16       38.13      3.58 o 
  -3   4  26        8.91        9.03      2.22 o 
  -2   4  26      141.89      151.92      5.25 o 
  -1   4  26       89.55       87.14      4.38 o 
   0   4  26       54.33       54.45      3.70 o 
   1   4  26        0.01       -1.33      1.97 o 
   2   4  26       42.50       46.84      4.58 o 
   3   4  26       47.92       51.91      4.48 o 
   4   4  26       14.38       17.76      3.95 o 
   5   4  26      104.74      114.38      8.70 o 
   6   4  26        9.16       10.54      5.67 o 
 -11   5  26      138.46      144.52      6.80 o 
 -10   5  26       13.05        9.49      3.82 o 
  -9   5  26       38.86       31.87      4.50 o 
  -8   5  26      209.12      216.96     11.52 o 
  -7   5  26      128.62      123.25      7.36 o 
  -6   5  26        2.83        3.01      2.85 o 
  -5   5  26       93.81       98.69     10.08 o 
  -4   5  26       82.26       97.87      6.38 o 
  -3   5  26        7.53        6.43      2.59 o 
  -2   5  26        0.07       -1.47      2.04 o 
  -1   5  26       21.79       13.62      2.86 o 
   0   5  26       37.91       47.79      4.37 o 
   1   5  26      143.69      153.11      5.69 o 
   2   5  26      100.39      104.30      7.28 o 
   3   5  26      198.17      215.31      6.45 o 
   4   5  26        0.32        4.84      2.75 o 
   5   5  26        0.50        1.67      3.59 o 
   6   5  26       43.96       39.24      5.32 o 
 -10   6  26       16.29       20.01      4.51 o 
  -9   6  26       12.68       14.07      4.00 o 
  -8   6  26        0.31       -0.98      3.12 o 
  -7   6  26        3.51       -2.96      2.96 o 
  -6   6  26      248.99      239.86     19.92 o 
  -5   6  26        6.42        4.02      3.26 o 
  -4   6  26       25.55       25.03      4.04 o 
  -3   6  26      234.49      231.05      7.49 o 
  -2   6  26        2.21        3.52      2.52 o 
  -1   6  26       44.72       36.71      3.93 o 
   0   6  26       54.84       58.92      4.71 o 
   1   6  26        0.13        1.74      2.59 o 
   2   6  26      190.57      179.56      7.43 o 
   3   6  26       15.37       13.36      3.01 o 
   4   6  26       53.81       51.28      3.96 o 
   5   6  26        0.27        0.85      3.42 o 
  -9   7  26       88.02       83.25      9.39 o 
  -8   7  26       65.93       58.57      6.05 o 
  -7   7  26       77.34       86.34      6.89 o 
  -6   7  26       27.39       25.15      4.50 o 
  -5   7  26       52.01       56.84      7.11 o 
  -4   7  26       14.91       18.73      4.21 o 
  -3   7  26       13.75       13.35      3.73 o 
  -2   7  26      169.76      180.52      8.78 o 
  -1   7  26       30.85       29.88      4.54 o 
   0   7  26        2.54       -0.55      3.07 o 
   1   7  26       12.47        6.05      3.50 o 
   2   7  26        0.62        8.32      4.95 o 
   3   7  26      115.40      127.20     14.19 o 
   4   7  26       33.34       32.38      4.58 o 
  -8   8  26       70.43       70.53     13.42 o 
  -7   8  26       43.51       37.41      7.33 o 
  -6   8  26       61.51       91.89      9.73 o 
  -5   8  26      133.75      133.85     24.60 o 
  -4   8  26      626.56      625.80     22.23 o 
  -3   8  26       19.54       20.10      6.03 o 
  -2   8  26       58.94       59.89      8.19 o 
  -1   8  26        4.03        3.13      5.56 o 
   0   8  26        0.09        1.05      4.37 o 
   1   8  26        8.82        7.62      5.50 o 
   2   8  26       12.62       15.69      5.92 o 
  -6   9  26      122.65      115.64     11.16 o 
  -5   9  26        0.00       -0.88      4.97 o 
  -4   9  26        2.88        5.37      5.37 o 
  -3   9  26       24.96       24.60      9.57 o 
  -2   9  26       15.59        5.90      5.21 o 
  -1   9  26        8.89        5.15      5.16 o 
   0   9  26        1.62        4.76      5.10 o 
 -12   1  27        0.34       -0.03      3.15 o 
 -11   1  27        5.13        6.46      3.52 o 
 -10   1  27       83.50       97.48      4.76 o 
  -9   1  27      106.18      105.60      6.95 o 
  -8   1  27       24.35       23.51      2.79 o 
  -7   1  27      172.83      161.00      5.25 o 
  -6   1  27       52.20       44.02      4.36 o 
  -5   1  27      122.63      114.66      4.03 o 
  -4   1  27       46.80       47.04      2.92 o 
  -3   1  27       41.34       39.50      4.18 o 
  -2   1  27      114.20      107.40      4.28 o 
  -1   1  27       23.38       26.41      2.39 o 
   0   1  27      664.37      699.69     11.23 o 
   1   1  27      108.89      120.44      5.46 o 
   2   1  27      237.92      255.16      7.56 o 
   3   1  27       80.85       84.08      5.01 o 
   4   1  27        0.18        3.07      2.98 o 
   5   1  27       26.92       27.82      5.97 o 
   6   1  27      421.78      434.96     13.48 o 
   7   1  27        4.61        7.89      4.40 o 
 -12   2  27       95.21       94.68      5.88 o 
 -11   2  27       36.68       37.03      4.14 o 
 -10   2  27      983.24     1034.49     22.13 o 
  -9   2  27      118.94      112.51      5.04 o 
  -8   2  27       87.53       90.53      4.51 o 
  -7   2  27       37.88       38.09      3.19 o 
  -6   2  27        1.64        1.11      2.00 o 
  -5   2  27        1.22        0.46      1.72 o 
  -4   2  27      194.34      175.42      8.17 o 
  -3   2  27      107.81      105.92      4.36 o 
  -2   2  27      259.24      255.38      5.59 o 
  -1   2  27        6.23        7.68      1.93 o 
   0   2  27       52.71       47.46      3.54 o 
   1   2  27       47.97       51.60      3.95 o 
   2   2  27       34.20       31.57      4.54 o 
   3   2  27       49.33       42.92      5.27 o 
   4   2  27       29.79       28.82      4.84 o 
   5   2  27      176.65      175.43      8.87 o 
   6   2  27       19.90       20.64      4.83 o 
 -12   3  27       53.19       43.21      5.41 o 
 -11   3  27        7.19        9.13      3.35 o 
 -10   3  27        0.37        1.78      2.86 o 
  -9   3  27       27.07       26.47      3.71 o 
  -8   3  27        1.66       -2.37      2.37 o 
  -7   3  27       34.76       37.65      3.69 o 
  -6   3  27        2.56        4.20      2.09 o 
  -5   3  27       97.76       85.34      4.81 o 
  -4   3  27        5.08        4.93      2.93 o 
  -3   3  27       32.31       26.69      3.20 o 
  -2   3  27       49.98       53.85      4.82 o 
  -1   3  27       13.78        7.80      2.95 o 
   0   3  27        6.43        4.53      2.16 o 
   1   3  27       10.06        4.02      2.21 o 
   2   3  27        6.12       10.28      3.43 o 
   3   3  27        4.51        6.88      3.34 o 
   4   3  27      104.05       98.61      7.53 o 
   5   3  27       48.36       52.95      6.14 o 
   6   3  27       33.78       35.98      5.67 o 
 -11   4  27       21.20       15.58      3.69 o 
 -10   4  27       34.51       32.27      4.08 o 
  -9   4  27      170.26      174.26      7.01 o 
  -8   4  27       67.44       70.41      4.91 o 
  -7   4  27      131.44      131.71      5.64 o 
  -6   4  27        4.58        5.13      2.58 o 
  -5   4  27       25.02       22.69      3.19 o 
  -4   4  27        0.85       -1.41      2.30 o 
  -3   4  27       16.16       14.85      2.55 o 
  -2   4  27       50.54       58.98      3.77 o 
  -1   4  27       32.30       30.06      3.06 o 
   0   4  27      341.20      339.24      7.83 o 
   1   4  27      252.99      257.36      6.93 o 
   2   4  27      348.95      341.60      8.18 o 
   3   4  27       31.67       32.92      4.71 o 
   4   4  27        4.48        6.97      3.56 o 
   5   4  27      339.38      331.54     10.84 o 
   6   4  27      197.44      211.17      9.24 o 
 -11   5  27      412.76      427.53     16.94 o 
 -10   5  27       13.90       11.20      3.83 o 
  -9   5  27       22.76       15.08      4.01 o 
  -8   5  27        9.82        7.84      3.45 o 
  -7   5  27       83.72       75.40      6.10 o 
  -6   5  27        1.83       -2.34      2.80 o 
  -5   5  27        0.31        0.44      3.40 o 
  -4   5  27        0.81        0.75      2.97 o 
  -3   5  27      313.70      333.18      8.94 o 
  -2   5  27       11.49       13.37      2.94 o 
  -1   5  27       77.89       75.40      7.19 o 
   0   5  27      148.17      153.04      5.72 o 
   1   5  27      119.66      119.41      6.55 o 
   2   5  27        2.05        0.07      2.43 o 
   3   5  27       39.48       46.56      4.05 o 
   4   5  27        0.96       -3.19      3.19 o 
   5   5  27       14.23        9.93      4.74 o 
 -10   6  27       29.48       32.56      6.13 o 
  -9   6  27       53.64       52.52      6.88 o 
  -8   6  27       52.13       48.12      5.29 o 
  -7   6  27       14.67       15.54      3.90 o 
  -6   6  27        0.26        2.36      3.13 o 
  -5   6  27        3.44        9.40      3.52 o 
  -4   6  27      119.85      116.53     10.37 o 
  -3   6  27       40.40       43.62      4.16 o 
  -2   6  27        3.90        5.74      4.05 o 
  -1   6  27      353.38      343.60      9.41 o 
   0   6  27      197.91      219.60      7.62 o 
   1   6  27       59.07       68.99      5.15 o 
   2   6  27        0.98        4.32      2.87 o 
   3   6  27        1.63        0.15      2.63 o 
   4   6  27        2.24       -0.39      2.80 o 
  -9   7  27       23.65       17.88      5.42 o 
  -8   7  27       96.23       95.24      9.67 o 
  -7   7  27       65.37       62.27      6.16 o 
  -6   7  27      421.27      415.44     12.93 o 
  -5   7  27       16.49       15.33      8.14 o 
  -4   7  27        7.55        9.60      3.69 o 
  -3   7  27       37.89       37.30      4.09 o 
  -2   7  27       51.20       45.94      4.43 o 
  -1   7  27       50.55       37.96     11.79 o 
   0   7  27       16.22       14.02      4.54 o 
   1   7  27        0.00       -5.87      5.87 o 
   2   7  27       19.72       15.67      4.25 o 
   3   7  27      139.22      146.88      9.83 o 
  -7   8  27      152.19      134.01      8.69 o 
  -6   8  27        1.47        5.77      5.20 o 
  -5   8  27      221.30      239.98     44.27 o 
  -4   8  27        0.03        5.79      4.97 o 
  -3   8  27        0.40       -3.90      4.40 o 
  -2   8  27        7.67        8.55      5.17 o 
  -1   8  27       48.69       43.01      7.48 o 
   0   8  27        5.00       11.09      5.45 o 
   1   8  27       55.97       68.87     10.35 o 
   2   8  27        9.58       17.78      7.21 o 
  -4   9  27       27.37       23.25      7.55 o 
  -3   9  27       21.27       21.53      6.32 o 
  -2   9  27       31.79       35.14      7.14 o 
  -1   9  27       66.15       60.08     13.36 o 
 -12   0  28      116.03      144.07     11.49 o 
 -11   0  28        0.00        2.80      4.77 o 
 -10   0  28      115.71      107.14      8.65 o 
  -9   0  28        1.39        5.29      4.37 o 
  -8   0  28      225.31      194.57      9.97 o 
  -7   0  28      218.23      216.23     10.13 o 
  -6   0  28     1336.97     1280.97     21.78 o 
  -5   0  28      199.78      202.35      6.64 o 
  -4   0  28       47.16       40.85      3.25 o 
  -3   0  28       90.34       92.85      4.55 o 
  -2   0  28      908.52      930.42     21.30 o 
  -1   0  28     1909.07     1900.74     35.10 o 
   0   0  28        5.79        2.09      2.98 o 
   1   0  28      571.05      606.56     14.94 o 
   2   0  28        7.71        4.30      3.28 o 
   3   0  28        3.25        5.43      6.09 o 
   4   0  28        5.90        7.01      3.50 o 
   5   0  28      163.02      163.23      7.75 o 
 -12   1  28        1.86       -1.24      5.00 o 
 -11   1  28      258.86      285.09     14.06 o 
 -10   1  28       11.18        9.81      3.44 o 
  -9   1  28      105.99      120.76      5.06 o 
  -8   1  28      117.49      109.33      4.75 o 
  -7   1  28      230.60      245.50      6.52 o 
  -6   1  28       13.16       11.03      2.37 o 
  -5   1  28        0.75        3.03      2.00 o 
  -4   1  28       53.97       54.50      4.35 o 
  -3   1  28       14.63       11.11      2.35 o 
  -2   1  28       13.39       14.22      2.53 o 
  -1   1  28       41.38       42.91      3.47 o 
   0   1  28      137.71      149.91      5.93 o 
   1   1  28       55.65       56.67      4.26 o 
   2   1  28      202.99      222.58      7.28 o 
   3   1  28       18.44       17.22      5.45 o 
   4   1  28       46.85       46.23      5.47 o 
   5   1  28        7.51        9.71      4.66 o 
   6   1  28      137.90      152.08     11.49 o 
 -12   2  28        8.90        5.98      5.43 o 
 -11   2  28        0.01        0.81      2.80 o 
 -10   2  28        6.08       12.15      2.88 o 
  -9   2  28       42.01       41.84      3.62 o 
  -8   2  28       28.11       30.91      4.52 o 
  -7   2  28        8.03       11.80      2.48 o 
  -6   2  28        0.05       -0.11      2.29 o 
  -5   2  28        0.89        0.18      1.76 o 
  -4   2  28      394.25      389.64      7.74 o 
  -3   2  28      264.16      258.45      6.23 o 
  -2   2  28       20.38       17.56      2.85 o 
  -1   2  28        0.00        3.83      2.17 o 
   0   2  28        0.00       -1.27      2.38 o 
   1   2  28       26.26       31.80      4.59 o 
   2   2  28        7.22        5.07      3.66 o 
   3   2  28        6.98        3.38      3.82 o 
   4   2  28      346.47      354.89     12.19 o 
   5   2  28      191.11      189.49      9.41 o 
   6   2  28       92.20      105.76      7.93 o 
 -12   3  28       26.50       29.77      9.70 o 
 -11   3  28        6.52        3.92      3.11 o 
 -10   3  28       40.82       42.82      4.41 o 
  -9   3  28        6.22        8.42      3.10 o 
  -8   3  28        3.94        1.83      2.64 o 
  -7   3  28       39.77       42.05      3.95 o 
  -6   3  28      111.88       95.68      4.70 o 
  -5   3  28       18.52       15.15      2.89 o 
  -4   3  28       34.43       32.49      3.40 o 
  -3   3  28       10.68       14.99      2.87 o 
  -2   3  28       22.79       23.98      2.88 o 
  -1   3  28       30.31       31.87      3.13 o 
   0   3  28       99.46      118.38      5.06 o 
   1   3  28      413.87      412.02     11.15 o 
   2   3  28       88.60       85.61      6.17 o 
   3   3  28      405.02      419.23     11.67 o 
   4   3  28        0.25       -4.50      6.73 o 
   5   3  28       84.55      109.99      9.66 o 
   6   3  28        1.31       -2.56      4.19 o 
 -11   4  28        3.75        3.07      4.44 o 
 -10   4  28       13.57        6.26      3.33 o 
  -9   4  28       99.83      110.30      6.13 o 
  -8   4  28        2.37       -0.76      3.22 o 
  -7   4  28      232.00      218.00     15.72 o 
  -6   4  28        0.04       -2.36      2.36 o 
  -5   4  28        0.08       -0.15      2.38 o 
  -4   4  28       82.21       84.10      5.08 o 
  -3   4  28      106.48      111.86      5.43 o 
  -2   4  28      772.34      787.35     13.01 o 
  -1   4  28       89.30       91.66      4.79 o 
   0   4  28        0.51        2.63      2.29 o 
   1   4  28        3.66        1.77      2.39 o 
   2   4  28       12.39       12.14      3.69 o 
   3   4  28       25.25       32.39      4.55 o 
   4   4  28        0.67       -1.32      3.45 o 
   5   4  28        1.23        3.72      3.66 o 
 -10   5  28       92.30       86.87      6.00 o 
  -9   5  28        0.05        8.34      3.66 o 
  -8   5  28      179.88      193.67     18.75 o 
  -7   5  28        7.44        6.29      3.38 o 
  -6   5  28        1.41        2.53      4.58 o 
  -5   5  28      273.46      261.26     10.54 o 
  -4   5  28      451.97      496.59     13.34 o 
  -3   5  28        0.69        2.81      2.57 o 
  -2   5  28       46.85       46.10      4.21 o 
  -1   5  28      130.87      136.12      5.58 o 
   0   5  28        0.37       -1.60      2.21 o 
   1   5  28      169.83      155.82      6.11 o 
   2   5  28       29.35       27.32      3.47 o 
   3   5  28       18.25       15.50      4.05 o 
   4   5  28      194.91      207.70     10.59 o 
 -10   6  28       17.94        0.17      6.97 o 
  -9   6  28       93.75      116.92      9.33 o 
  -8   6  28       12.31       16.91     12.59 o 
  -7   6  28      124.82      123.60     11.38 o 
  -6   6  28        6.34       11.20      3.79 o 
  -5   6  28      209.94      211.33      9.03 o 
  -4   6  28       28.80       20.97      4.20 o 
  -3   6  28        8.68        6.35      2.90 o 
  -2   6  28      208.93      220.25     11.92 o 
  -1   6  28       13.20       11.19      3.19 o 
   0   6  28        0.01       -2.49      2.49 o 
   1   6  28      101.22      112.54      6.47 o 
   2   6  28       12.67        5.83      3.17 o 
   3   6  28       97.65       94.95      6.14 o 
   4   6  28       42.06       39.92      6.16 o 
  -8   7  28        9.63        2.10      3.80 o 
  -7   7  28        5.73        5.92      3.79 o 
  -6   7  28      846.01      859.15     20.02 o 
  -5   7  28        0.04       -3.30      3.30 o 
  -4   7  28        0.88        1.81      4.07 o 
  -3   7  28       28.01       31.96      3.99 o 
  -2   7  28       67.92       69.89      5.22 o 
  -1   7  28       15.64       16.22      5.86 o 
   0   7  28      111.22      102.29      7.40 o 
   1   7  28       52.97       53.66      5.82 o 
   2   7  28       20.43       20.50      4.64 o 
  -7   8  28        1.01       -2.93      7.35 o 
  -6   8  28      100.45       99.32      7.75 o 
  -5   8  28      113.20       93.72     19.19 o 
  -4   8  28       49.31       51.66      8.11 o 
  -3   8  28      161.43      169.04     12.98 o 
  -2   8  28       35.59       28.73      6.72 o 
  -1   8  28       16.92       26.43      6.70 o 
   0   8  28        3.62       -3.89      5.42 o 
   1   8  28        7.49        1.82      5.29 o 
 -12   1  29       37.88       41.76      4.72 o 
 -11   1  29        0.51        3.16      3.36 o 
 -10   1  29      205.14      208.31      7.67 o 
  -9   1  29      180.86      179.95      5.85 o 
  -8   1  29        1.94        0.83      2.31 o 
  -7   1  29       14.28       18.04      2.97 o 
  -6   1  29       10.87       12.22      2.45 o 
  -5   1  29       40.28       38.29      3.13 o 
  -4   1  29       53.47       62.69      3.63 o 
  -3   1  29       96.73       95.44      4.20 o 
  -2   1  29        1.26        0.97      2.23 o 
  -1   1  29      203.90      197.43      6.09 o 
   0   1  29        8.88        7.98      2.89 o 
   1   1  29       29.41       33.96      3.85 o 
   2   1  29       48.06       57.82      4.52 o 
   3   1  29       30.03       23.06      4.03 o 
   4   1  29      197.36      203.93      9.20 o 
   5   1  29      296.28      334.82     13.59 o 
 -11   2  29       18.21       18.27      3.54 o 
 -10   2  29       35.27       43.42      4.34 o 
  -9   2  29        0.00       -1.86      2.42 o 
  -8   2  29       14.29       13.18      2.87 o 
  -7   2  29       12.98       12.40      3.04 o 
  -6   2  29       61.77       59.83      3.72 o 
  -5   2  29       23.95       24.25      2.89 o 
  -4   2  29       84.18       90.33      4.26 o 
  -3   2  29       28.28       32.49      2.99 o 
  -2   2  29      105.92       97.44      4.39 o 
  -1   2  29       31.94       30.38      3.02 o 
   0   2  29        1.28       -1.06      2.63 o 
   1   2  29       14.29       10.78      3.43 o 
   2   2  29       39.09       48.06      5.49 o 
   3   2  29        0.54       -2.73      3.46 o 
   4   2  29        2.88       -0.12      6.28 o 
   5   2  29        4.81       10.55      7.74 o 
 -11   3  29        5.38        2.53      3.21 o 
 -10   3  29        1.97       -2.54      2.97 o 
  -9   3  29        3.23        4.74      3.02 o 
  -8   3  29        1.15        3.89      2.84 o 
  -7   3  29        0.21       -2.39      2.39 o 
  -6   3  29        0.11       -2.68      2.68 o 
  -5   3  29      156.75      138.21      5.90 o 
  -4   3  29      143.80      154.31      6.11 o 
  -3   3  29        4.78        4.10      2.58 o 
  -2   3  29       77.99       80.76      4.37 o 
  -1   3  29      222.28      224.75      7.15 o 
   0   3  29      263.95      263.31      7.84 o 
   1   3  29        2.62        4.30      3.12 o 
   2   3  29       51.58       57.14      6.83 o 
   3   3  29       10.87        8.83      3.67 o 
   4   3  29       12.59        5.79      3.66 o 
   5   3  29      146.70      144.71     11.30 o 
 -11   4  29        0.02       -3.06      3.06 o 
 -10   4  29        0.05       -0.92      2.97 o 
  -9   4  29       36.10       41.39      4.92 o 
  -8   4  29        0.95       -2.52      2.52 o 
  -7   4  29       21.90       10.71      3.58 o 
  -6   4  29       62.76       56.61      4.58 o 
  -5   4  29       92.80       90.54      5.35 o 
  -4   4  29       15.53       16.23      3.15 o 
  -3   4  29       16.01       11.08      3.07 o 
  -2   4  29       67.33       64.19      5.07 o 
  -1   4  29       18.10       18.91      2.88 o 
   0   4  29      211.20      212.95      6.49 o 
   1   4  29      113.61      114.21      6.07 o 
   2   4  29       12.88       15.40      6.00 o 
   3   4  29        0.60       -2.24      3.23 o 
   4   4  29       19.23       13.04      4.12 o 
   5   4  29        5.18       10.62      8.43 o 
 -10   5  29       81.29       89.18      7.26 o 
  -9   5  29      765.21      788.12     17.79 o 
  -8   5  29      229.98      233.75     11.30 o 
  -7   5  29      472.83      475.69     13.41 o 
  -6   5  29       50.06       49.12      5.21 o 
  -5   5  29       52.64       65.03      5.76 o 
  -4   5  29        3.40       -0.36      2.97 o 
  -3   5  29       68.35       72.56      5.02 o 
  -2   5  29        4.95        7.30      2.61 o 
  -1   5  29       17.80       22.95      3.17 o 
   0   5  29      117.83      116.24      5.56 o 
   1   5  29        5.09        7.72      2.72 o 
   2   5  29        7.67        8.77      3.68 o 
   3   5  29       32.53       30.66      4.75 o 
   4   5  29       15.97       20.91      4.44 o 
  -9   6  29      244.55      268.01     13.64 o 
  -8   6  29        0.06        6.96      6.24 o 
  -7   6  29      196.00      195.58     11.47 o 
  -6   6  29      113.99      138.00      8.07 o 
  -5   6  29      192.03      209.15     10.05 o 
  -4   6  29      325.51      329.08     11.22 o 
  -3   6  29       23.02       17.88      3.58 o 
  -2   6  29       83.48       98.26      9.11 o 
  -1   6  29       11.00        8.71      3.23 o 
   0   6  29       46.85       34.43      4.22 o 
   1   6  29       54.02       39.13      4.47 o 
   2   6  29       41.96       36.43      4.42 o 
   3   6  29        1.57        3.18      3.27 o 
  -8   7  29        7.90        7.27      4.01 o 
  -7   7  29        8.52        2.01      3.91 o 
  -6   7  29       37.58       60.85      6.28 o 
  -5   7  29       32.64       32.45      5.14 o 
  -4   7  29       21.28       10.92      3.98 o 
  -3   7  29        0.32       -1.07      3.38 o 
  -2   7  29        9.63       15.77      4.23 o 
  -1   7  29        0.02       -1.87      3.44 o 
   0   7  29        0.12       -0.47      3.68 o 
   1   7  29       44.52       47.32      5.73 o 
   2   7  29      260.84      291.04     15.24 o 
  -5   8  29       85.96       84.57      9.99 o 
  -4   8  29       15.21       15.01      6.15 o 
  -3   8  29       94.96      120.45     11.44 o 
  -2   8  29        1.13       -1.83      4.74 o 
  -1   8  29       38.71       29.60      6.93 o 
 -11   0  30      291.46      297.68     15.02 o 
 -10   0  30      236.84      265.87     12.19 o 
  -9   0  30        5.09        6.39      5.90 o 
  -8   0  30       34.21       35.53      6.06 o 
  -7   0  30      407.64      405.13     13.99 o 
  -6   0  30       36.09       48.37      6.10 o 
  -5   0  30       10.70       16.51      3.06 o 
  -4   0  30      200.47      200.44      7.45 o 
  -3   0  30      442.27      442.55     10.91 o 
  -2   0  30      152.56      142.30      6.05 o 
  -1   0  30       60.97       58.76      5.01 o 
   0   0  30        9.25       17.45      3.68 o 
   1   0  30       83.35       89.97      6.06 o 
   2   0  30       70.13       76.30      5.83 o 
   3   0  30       27.93       19.33      6.96 o 
   4   0  30       20.54       18.92      6.96 o 
   5   0  30       12.96        0.93      6.09 o 
 -11   1  30       46.65       50.81      5.04 o 
 -10   1  30       27.69       30.05      4.18 o 
  -9   1  30       16.38       15.09      2.93 o 
  -8   1  30       63.74       61.67      3.99 o 
  -7   1  30        0.85       -2.10      2.10 o 
  -6   1  30       33.38       28.79      3.03 o 
  -5   1  30       44.96       44.18      3.34 o 
  -4   1  30        0.36        1.44      2.09 o 
  -3   1  30        2.93       -2.13      2.44 o 
  -2   1  30      161.99      170.88      5.80 o 
  -1   1  30        9.40        6.16      2.58 o 
   0   1  30       19.04       23.79      3.50 o 
   1   1  30       10.26        7.68      3.05 o 
   2   1  30       70.93       73.22      8.76 o 
   3   1  30      109.79      114.66      7.53 o 
   4   1  30        4.38        7.55      4.17 o 
   5   1  30        9.47        2.97      4.09 o 
 -11   2  30        0.04        0.43      3.63 o 
 -10   2  30        3.12        4.96      3.03 o 
  -9   2  30      243.38      243.09      6.74 o 
  -8   2  30      211.94      225.98      6.35 o 
  -7   2  30       48.39       54.66      3.84 o 
  -6   2  30       35.82       37.05      3.61 o 
  -5   2  30      164.23      164.75      5.35 o 
  -4   2  30        1.06        3.56      2.21 o 
  -3   2  30       62.43       68.06      3.89 o 
  -2   2  30        6.75        8.01      2.41 o 
  -1   2  30       67.45       64.87      4.48 o 
   0   2  30      130.06      141.01      6.80 o 
   1   2  30       17.55       17.88      3.69 o 
   2   2  30       80.33       88.83      6.97 o 
   3   2  30       35.69       36.56      5.27 o 
   4   2  30       12.64       11.10      6.08 o 
   5   2  30        6.35        7.61      4.42 o 
 -11   3  30       94.60       88.02      5.98 o 
 -10   3  30       34.56       34.55      4.32 o 
  -9   3  30        0.30       -2.66      2.66 o 
  -8   3  30       68.90       67.40      5.03 o 
  -7   3  30       96.79      102.18     10.36 o 
  -6   3  30        1.57        1.74      2.92 o 
  -5   3  30       13.29       10.28      3.28 o 
  -4   3  30      189.04      180.92      7.09 o 
  -3   3  30       11.71        8.36      3.15 o 
  -2   3  30       13.09        6.73      2.78 o 
  -1   3  30        1.26        0.19      2.59 o 
   0   3  30      555.51      545.63     13.33 o 
   1   3  30       45.36       51.12      4.96 o 
   2   3  30      110.61      131.93     12.66 o 
   3   3  30       15.30       11.29      4.01 o 
   4   3  30        0.07        1.46      3.65 o 
 -10   4  30       89.75       77.60      5.71 o 
  -9   4  30       35.85       43.24      4.59 o 
  -8   4  30       14.74       14.69      4.03 o 
  -7   4  30       27.69       28.43      4.51 o 
  -6   4  30        3.89        0.39      2.65 o 
  -5   4  30       77.71       76.80      5.21 o 
  -4   4  30      303.99      313.28      8.73 o 
  -3   4  30      654.71      653.01     13.22 o 
  -2   4  30        9.78        5.51      2.47 o 
  -1   4  30       15.12       12.65      2.85 o 
   0   4  30       26.93       24.09      4.30 o 
   1   4  30        0.02       -3.42      3.42 o 
   2   4  30        0.08       -3.01      3.01 o 
   3   4  30       92.01       94.06      6.68 o 
   4   4  30       59.43       60.49      5.80 o 
  -9   5  30       54.98       65.02      7.02 o 
  -8   5  30      264.19      261.67     16.54 o 
  -7   5  30        0.25       -0.69      5.77 o 
  -6   5  30      159.23      142.92      8.18 o 
  -5   5  30        4.25       11.27      4.76 o 
  -4   5  30       64.71       64.68      8.28 o 
  -3   5  30        2.20        0.23      2.70 o 
  -2   5  30        0.00       -0.40      2.99 o 
  -1   5  30        9.38        9.96      2.76 o 
   0   5  30        0.41        1.85      2.54 o 
   1   5  30       14.19       13.55      3.61 o 
   2   5  30       50.92       44.40      5.25 o 
   3   5  30       48.62       44.39      5.39 o 
  -8   6  30      287.61      276.24     12.69 o 
  -7   6  30      128.09      115.58      7.85 o 
  -6   6  30      168.89      177.79      9.09 o 
  -5   6  30       40.77       55.94      5.86 o 
  -4   6  30       21.54       20.21      4.30 o 
  -3   6  30        2.89        2.28      2.89 o 
  -2   6  30       26.42       23.47      3.74 o 
  -1   6  30       15.75       11.92      3.37 o 
   0   6  30      303.83      292.51     14.04 o 
   1   6  30      124.41      124.86      8.78 o 
   2   6  30      118.99      118.22      6.79 o 
  -7   7  30       27.41       29.43      5.86 o 
  -6   7  30      299.55      321.83     11.71 o 
  -5   7  30       40.15       44.00      5.69 o 
  -4   7  30       40.38       39.37      6.37 o 
  -3   7  30        9.04        8.18      4.01 o 
  -2   7  30      137.09      144.44      8.52 o 
  -1   7  30        7.81        6.42      4.51 o 
   0   7  30        7.03        9.01      4.09 o 
   1   7  30       29.73       27.14      6.93 o 
 -11   1  31       71.74       83.82      7.22 o 
 -10   1  31       95.90       92.14      6.15 o 
  -9   1  31       24.29       23.83      4.11 o 
  -8   1  31       14.89       18.14      4.08 o 
  -7   1  31        0.67        2.00      2.42 o 
  -6   1  31        0.47       -2.10      2.16 o 
  -5   1  31        5.35        2.08      2.48 o 
  -4   1  31        0.77       -0.41      2.17 o 
  -3   1  31       26.11       21.31      2.83 o 
  -2   1  31      205.16      217.38      6.67 o 
  -1   1  31        0.54        1.94      2.58 o 
   0   1  31      112.71      108.24      5.63 o 
   1   1  31      432.16      460.52     10.85 o 
   2   1  31       37.03       41.63      4.24 o 
   3   1  31        0.15        0.28      3.76 o 
   4   1  31      153.55      168.52      8.57 o 
 -11   2  31        0.02        5.04      4.03 o 
 -10   2  31       61.69       60.29      4.92 o 
  -9   2  31        4.06       -0.67      2.71 o 
  -8   2  31        1.08        3.55      2.45 o 
  -7   2  31       53.90       49.23      3.77 o 
  -6   2  31      109.54      105.59      5.42 o 
  -5   2  31       28.93       25.14      3.30 o 
  -4   2  31      121.33      119.45      4.89 o 
  -3   2  31       43.87       39.70      3.33 o 
  -2   2  31      424.75      446.86     10.18 o 
  -1   2  31      352.51      345.13     10.14 o 
   0   2  31        0.29        1.26      3.10 o 
   1   2  31       11.39        7.60      3.51 o 
   2   2  31        4.41        5.82      3.48 o 
   3   2  31        6.07        5.01      4.14 o 
   4   2  31       33.03       35.66      5.61 o 
 -10   3  31        2.41       -1.26      3.06 o 
  -9   3  31       10.90       15.64      3.54 o 
  -8   3  31      314.52      304.93      8.77 o 
  -7   3  31       65.22       67.86      5.61 o 
  -6   3  31        3.92       -0.49      3.42 o 
  -5   3  31        0.53       -2.52      2.52 o 
  -4   3  31      161.34      168.66      9.55 o 
  -3   3  31       41.19       33.91      3.87 o 
  -2   3  31      176.23      190.07      8.40 o 
  -1   3  31      177.44      183.72      7.06 o 
   0   3  31      107.05      110.54      6.74 o 
   1   3  31      210.03      210.11      8.45 o 
   2   3  31       29.48       41.04      4.81 o 
   3   3  31       41.84       48.37      5.27 o 
   4   3  31       17.50       10.65      4.07 o 
 -10   4  31        4.62        5.39      3.37 o 
  -9   4  31      107.91      108.76      7.30 o 
  -8   4  31       16.84       11.64      3.84 o 
  -7   4  31       33.30       42.41      7.15 o 
  -6   4  31        9.70        6.84      3.06 o 
  -5   4  31        3.39        3.37      2.83 o 
  -4   4  31       48.41       41.70      4.25 o 
  -3   4  31      215.02      212.40      7.39 o 
  -2   4  31       46.72       46.77      3.87 o 
  -1   4  31        0.03       -0.25      2.77 o 
   0   4  31       49.55       59.51      4.86 o 
   1   4  31       40.53       44.29      5.05 o 
   2   4  31        0.14       -0.65      3.32 o 
   3   4  31        1.99        1.87      3.58 o 
  -9   5  31        0.10       -3.23      3.23 o 
  -8   5  31       56.22       54.70      5.59 o 
  -7   5  31       91.74      104.26      7.09 o 
  -6   5  31       21.40       22.87      3.79 o 
  -5   5  31       93.66       83.84      5.58 o 
  -4   5  31       13.72       16.99      3.51 o 
  -3   5  31        0.00       -2.15      2.85 o 
  -2   5  31       17.70       18.55      3.11 o 
  -1   5  31        2.59        1.08      2.43 o 
   0   5  31        6.33        1.40      2.92 o 
   1   5  31       79.81       89.57      5.94 o 
   2   5  31        7.62        2.37      4.04 o 
  -8   6  31        1.98       -3.90      6.14 o 
  -7   6  31      139.83      149.07      8.84 o 
  -6   6  31       58.62       61.46      6.19 o 
  -5   6  31       60.01       58.71      6.09 o 
  -4   6  31        1.26       -0.72      3.46 o 
  -3   6  31       47.47       49.82      5.63 o 
  -2   6  31       31.94       21.97      4.65 o 
  -1   6  31        1.17       -0.68      4.16 o 
   0   6  31       91.06       80.37      7.00 o 
   1   6  31      179.09      185.03      7.97 o 
  -6   7  31       27.53       24.67      7.41 o 
  -5   7  31       69.01       70.18      6.82 o 
  -4   7  31       52.64       62.22      6.49 o 
  -3   7  31       66.72       72.35      6.73 o 
  -2   7  31       14.21       21.43      4.77 o 
  -1   7  31        8.16       10.61      4.19 o 
 -11   0  32        7.26       10.59      7.52 o 
 -10   0  32       20.87       25.18      6.25 o 
  -9   0  32       64.36       73.98      7.92 o 
  -8   0  32      107.05       82.28     14.23 o 
  -7   0  32       42.43       51.58      6.70 o 
  -6   0  32      187.70      171.35      9.64 o 
  -5   0  32      257.73      262.80     11.19 o 
  -4   0  32      228.39      243.82     14.20 o 
  -3   0  32       82.43       84.19      7.26 o 
  -2   0  32       76.07       73.97      7.06 o 
  -1   0  32      135.34      134.67     11.65 o 
   0   0  32        4.97        3.89      6.15 o 
   1   0  32       58.14       85.37      9.80 o 
   2   0  32       80.66       87.96      9.84 o 
   3   0  32       97.05       90.54     10.09 o 
   4   0  32        1.90        6.20      6.49 o 
 -10   1  32      164.98      164.27      7.53 o 
  -9   1  32       71.78       68.56      5.76 o 
  -8   1  32        0.31        3.50      4.61 o 
  -7   1  32       38.47       43.09      3.62 o 
  -6   1  32       45.39       37.45      3.93 o 
  -5   1  32        4.64        3.03      2.63 o 
  -4   1  32       11.43        9.42      4.86 o 
  -3   1  32      187.58      187.52      6.25 o 
  -2   1  32      128.53      133.27      5.52 o 
  -1   1  32       39.86       35.66      5.66 o 
   0   1  32        7.66        8.59      3.00 o 
   1   1  32       16.94       21.62      3.74 o 
   2   1  32      372.26      407.98     12.78 o 
   3   1  32       17.19       16.28      4.53 o 
   4   1  32       61.92       47.76      6.17 o 
 -10   2  32        5.03        4.80      3.13 o 
  -9   2  32       56.59       56.20      4.83 o 
  -8   2  32       75.83       92.17      5.61 o 
  -7   2  32       35.70       33.18      3.90 o 
  -6   2  32       61.30       50.24      4.21 o 
  -5   2  32      142.76      135.04      5.69 o 
  -4   2  32        0.45       -1.43      2.28 o 
  -3   2  32       41.33       42.06      4.82 o 
  -2   2  32       62.33       66.74      5.38 o 
  -1   2  32       34.61       30.75      4.29 o 
   0   2  32      383.80      371.03     10.81 o 
   1   2  32       58.49       62.42      5.36 o 
   2   2  32        0.21       -1.06      3.25 o 
   3   2  32        2.73        6.58      4.30 o 
 -10   3  32       58.87       52.32      4.93 o 
  -9   3  32      681.26      740.00     14.93 o 
  -8   3  32        3.46        9.17      3.67 o 
  -7   3  32       87.87       99.69      9.24 o 
  -6   3  32        9.83        5.43      3.35 o 
  -5   3  32        7.62        8.70      3.47 o 
  -4   3  32      107.12      109.05      5.89 o 
  -3   3  32      116.26      109.87      5.96 o 
  -2   3  32      163.58      154.04      6.70 o 
  -1   3  32        1.23        2.63      3.18 o 
   0   3  32        5.55        8.20      3.53 o 
   1   3  32       17.68       21.99      4.12 o 
   2   3  32       19.69       19.84      4.62 o 
   3   3  32       73.15       64.00     11.73 o 
  -9   4  32       54.15       63.24      6.05 o 
  -8   4  32       37.68       33.78      6.44 o 
  -7   4  32       44.99       42.83      5.19 o 
  -6   4  32      119.03      127.48      7.44 o 
  -5   4  32      203.87      214.51      9.85 o 
  -4   4  32        3.26       -0.35      2.77 o 
  -3   4  32       47.07       45.97      4.52 o 
  -2   4  32       18.13       13.04      3.36 o 
  -1   4  32       20.92       24.60      3.78 o 
   0   4  32        0.01        1.14      3.24 o 
   1   4  32        1.93       -3.45      4.63 o 
   2   4  32       37.53       43.26      5.29 o 
  -8   5  32        4.30        3.00      3.67 o 
  -7   5  32      110.37      105.02      7.10 o 
  -6   5  32       19.38       20.54      3.82 o 
  -5   5  32        0.92        1.30      3.03 o 
  -4   5  32       16.30       15.43      3.57 o 
  -3   5  32       23.20       19.13      3.75 o 
  -2   5  32        4.64       -0.84      2.52 o 
  -1   5  32       40.11       46.07      4.64 o 
   0   5  32       96.75      107.25      6.35 o 
   1   5  32       39.56       34.31      4.96 o 
  -7   6  32      235.65      247.23     12.17 o 
  -6   6  32        9.10       11.53      4.12 o 
  -5   6  32        0.04       -3.27      3.27 o 
  -4   6  32       41.14       34.14      5.23 o 
  -3   6  32        5.16       15.31      4.28 o 
  -2   6  32       44.65       41.33      5.45 o 
  -1   6  32        0.35        0.49      3.72 o 
   0   6  32        0.51        1.12      3.26 o 
 -10   1  33      103.82      117.92     11.77 o 
  -9   1  33      159.25      159.47      7.41 o 
  -8   1  33       57.14       51.72      4.88 o 
  -7   1  33        1.84       -0.02      3.07 o 
  -6   1  33       45.92       53.46      4.21 o 
  -5   1  33       48.23       63.88      4.40 o 
  -4   1  33       16.23       14.46      6.53 o 
  -3   1  33        4.21        6.62      2.78 o 
  -2   1  33        2.23        6.62      2.87 o 
  -1   1  33        3.28        0.29      2.65 o 
   0   1  33       26.47       28.72      3.64 o 
   1   1  33       85.15      106.71     12.35 o 
   2   1  33       22.37       20.15     10.42 o 
   3   1  33       81.98       88.90      7.09 o 
 -10   2  33       45.68       51.02      6.27 o 
  -9   2  33      159.62      165.73      7.36 o 
  -8   2  33       48.97       59.00      5.46 o 
  -7   2  33      132.65      139.05      8.97 o 
  -6   2  33       33.22       23.93      4.11 o 
  -5   2  33      160.14      167.55      7.44 o 
  -4   2  33       17.82       18.41      3.40 o 
  -3   2  33      524.18      541.98     11.69 o 
  -2   2  33      131.23      130.83      6.94 o 
  -1   2  33       13.88       21.04      4.02 o 
   0   2  33        7.33        0.38      4.46 o 
   1   2  33       12.05        5.53      5.70 o 
   2   2  33        1.73        2.23      3.56 o 
   3   2  33       54.37       52.81      7.27 o 
  -9   3  33       62.42       78.00      5.65 o 
  -8   3  33      277.41      299.05     10.16 o 
  -7   3  33        9.18        6.85      3.63 o 
  -6   3  33        0.08        0.98      5.71 o 
  -5   3  33        0.55        2.49      3.32 o 
  -4   3  33        6.03        2.92      3.00 o 
  -3   3  33        2.36        2.33      3.20 o 
  -2   3  33       48.13       50.48      4.54 o 
  -1   3  33       59.28       53.19      5.74 o 
   0   3  33        0.02       -0.96      3.18 o 
   1   3  33       32.60       38.77      4.93 o 
   2   3  33        0.26       -3.33      3.33 o 
  -8   4  33      419.58      452.99     12.81 o 
  -7   4  33       25.38       23.97      4.55 o 
  -6   4  33      208.87      218.12      9.00 o 
  -5   4  33       14.39       16.13      4.07 o 
  -4   4  33        0.12       -2.09      2.74 o 
  -3   4  33      104.61      101.08      6.00 o 
  -2   4  33        2.82       -0.18      2.83 o 
  -1   4  33        1.11       -0.28      2.89 o 
   0   4  33       74.62       72.96      6.06 o 
   1   4  33        1.73        1.00      3.55 o 
  -7   5  33        4.93        0.13      4.66 o 
  -6   5  33        4.83        1.73      3.11 o 
  -5   5  33       45.93       28.26      4.22 o 
  -4   5  33      155.81      158.43      7.36 o 
  -3   5  33       34.54       25.35      4.02 o 
  -2   5  33        1.94        1.54      3.13 o 
  -1   5  33       11.88       14.21      4.30 o 
   0   5  33      282.49      299.17      9.41 o 
  -5   6  33        2.98        1.22      3.64 o 
  -4   6  33        0.49        9.01      4.10 o 
  -3   6  33        0.47        2.70      3.89 o 
  -2   6  33       52.88       54.15      6.09 o 
  -9   0  34        9.45        2.83      4.75 o 
  -8   0  34      467.13      494.18     29.67 o 
  -7   0  34      885.54      911.91     23.66 o 
  -6   0  34      207.88      188.48     10.11 o 
  -5   0  34       54.44       56.37      9.07 o 
  -4   0  34       26.72       25.19      7.49 o 
  -3   0  34      312.34      317.40     16.49 o 
  -2   0  34      375.51      395.05     14.08 o 
  -1   0  34        1.83        3.12      4.58 o 
   0   0  34       12.64       11.48      6.97 o 
   1   0  34      159.53      163.63     12.42 o 
   2   0  34      165.31      149.75     12.28 o 
  -9   1  34        0.51        1.99      3.54 o 
  -8   1  34       61.83       60.82      5.25 o 
  -7   1  34      139.11      151.02      7.88 o 
  -6   1  34       23.54       24.57      4.64 o 
  -5   1  34       16.45        7.75      3.82 o 
  -4   1  34      138.73      160.96      6.63 o 
  -3   1  34       22.26       26.65      3.53 o 
  -2   1  34      160.95      166.69      6.22 o 
  -1   1  34        0.04        0.52      2.75 o 
   0   1  34       51.10       57.61      5.78 o 
   1   1  34       45.84       43.60     10.10 o 
   2   1  34        0.65        0.08      7.99 o 
  -9   2  34       95.94      103.44     11.58 o 
  -8   2  34       51.32       49.70      6.27 o 
  -7   2  34       59.58       60.47      5.42 o 
  -6   2  34       52.42       64.08      5.44 o 
  -5   2  34       10.81        6.69      3.44 o 
  -4   2  34       33.15       42.20      4.69 o 
  -3   2  34       93.20       90.26      7.31 o 
  -2   2  34        2.35        0.60      3.21 o 
  -1   2  34       56.67       68.57      5.68 o 
   0   2  34        2.17        1.29      3.28 o 
   1   2  34       23.66       29.64      4.95 o 
   2   2  34        4.28        1.79      4.38 o 
  -8   3  34        9.76       17.30      5.22 o 
  -7   3  34      154.22      166.80      9.08 o 
  -6   3  34        0.74        1.02      3.29 o 
  -5   3  34       33.20       37.26      4.75 o 
  -4   3  34        0.29       -2.23      2.72 o 
  -3   3  34      112.31      121.85      6.42 o 
  -2   3  34        4.84        2.04      4.38 o 
  -1   3  34       16.32       21.82      4.32 o 
   0   3  34       54.23       67.68      7.19 o 
   1   3  34      156.09      167.35     12.88 o 
  -8   4  34       12.43        5.99      8.16 o 
  -7   4  34      281.33      288.42     10.19 o 
  -6   4  34       16.29       12.37      4.27 o 
  -5   4  34       95.55       98.61      6.63 o 
  -4   4  34        8.50        9.74      3.39 o 
  -3   4  34       81.78       88.00      8.44 o 
  -2   4  34       15.35       12.63      3.53 o 
  -1   4  34       87.88       94.53      6.71 o 
   0   4  34       28.25       20.69      4.39 o 
  -6   5  34        3.39        2.97      6.70 o 
  -5   5  34        1.06       -3.02      3.02 o 
  -4   5  34       43.15       45.16      4.80 o 
  -3   5  34        7.67       10.02      3.55 o 
  -2   5  34        7.34        5.86      3.36 o 
  -1   5  34       57.70       54.55      5.60 o 
  -8   1  35       14.67       11.50      3.91 o 
  -7   1  35       18.54       25.60      4.77 o 
  -6   1  35      158.40      168.24      8.21 o 
  -5   1  35        0.40       -4.32      4.32 o 
  -4   1  35      234.76      244.48      7.96 o 
  -3   1  35       44.48       48.29      4.51 o 
  -2   1  35       69.82       67.65      4.58 o 
  -1   1  35       22.16       20.10      3.49 o 
   0   1  35      198.55      210.22      8.48 o 
   1   1  35        7.40       -5.82      6.33 o 
  -8   2  35      140.14      147.55      7.59 o 
  -7   2  35       89.16       96.80      6.53 o 
  -6   2  35        0.03       -1.67      3.24 o 
  -5   2  35       12.65        9.25      3.59 o 
  -4   2  35        0.59       -1.59      4.72 o 
  -3   2  35        7.66       10.31      3.71 o 
  -2   2  35       11.80       10.37      3.96 o 
  -1   2  35       38.13       34.51      4.71 o 
   0   2  35       54.43       57.21      5.51 o 
   1   2  35       43.81       46.50      5.22 o 
  -8   3  35       34.26       26.52      9.99 o 
  -7   3  35        7.68        7.12      3.86 o 
  -6   3  35       13.70       13.93      4.06 o 
  -5   3  35        1.09       -2.37      3.28 o 
  -4   3  35       15.05       14.60      4.45 o 
  -3   3  35       54.09       61.93      5.57 o 
  -2   3  35        1.05       -2.25      4.23 o 
  -1   3  35       16.23       15.64      4.61 o 
   0   3  35       12.84        6.43      3.86 o 
  -6   4  35        1.27        0.77      3.60 o 
  -5   4  35        4.76        5.61      3.77 o 
  -4   4  35        7.12        5.60      3.30 o 
  -3   4  35       11.78        9.34      3.56 o 
  -2   4  35        2.31        3.45      3.60 o 
  -1   4  35        1.07       -1.23      3.39 o 
  -8   0  36       22.29       23.14      6.23 o 
  -7   0  36      114.17      135.41     12.81 o 
  -6   0  36       10.14       11.49      7.39 o 
  -5   0  36        4.12       -6.44      6.44 o 
  -4   0  36      135.23      132.29     12.44 o 
  -3   0  36       13.36       11.64      7.36 o 
  -2   0  36       77.31       74.69      9.87 o 
  -1   0  36      103.31      103.15      8.61 o 
   0   0  36        0.08       -4.74      4.74 o 
  -8   1  36      203.05      206.72     19.86 o 
  -7   1  36        2.21       -2.93      3.81 o 
  -6   1  36        1.42        2.87      4.01 o 
  -5   1  36       45.19       48.48      6.30 o 
  -4   1  36       75.93       62.88      6.77 o 
  -3   1  36       75.54       87.93      9.57 o 
  -2   1  36        1.90        5.31      4.92 o 
  -1   1  36        0.01       -4.61      4.61 o 
   0   1  36        0.02       -0.08      5.02 o 
  -7   2  36        3.72        4.33      3.64 o 
  -6   2  36        0.38        6.60      3.72 o 
  -5   2  36       83.00       81.97      6.13 o 
  -4   2  36        0.14        1.57      3.96 o 
  -3   2  36       30.58       29.06      5.50 o 
  -2   2  36       73.60       74.92      5.95 o 
  -1   2  36        9.56        7.98      3.82 o 
   0   2  36        0.16        3.48      7.07 o 
  -6   3  36        4.33       -0.05      4.29 o 
  -5   3  36        3.53        0.99      3.58 o 
  -4   3  36        5.17       -3.35      3.35 o 
  -3   3  36        7.76        3.90      3.66 o 
  -2   3  36        7.39        1.61      3.92 o 
  -1   3  36        3.54        0.86      7.36 o 
  -4   4  36        3.43        4.58      5.29 o 
  -6   1  37       22.29       32.34      6.05 o 
  -5   1  37        1.07       -4.49      4.49 o 
  -4   1  37        0.93       -3.08      6.95 o 
  -3   1  37      184.22      179.10     13.63 o 
  -2   1  37       18.13        8.06      5.24 o 
  -5   2  37       21.97       13.50      4.68 o 
  -4   2  37       24.78       15.96      5.88 o 
  -3   2  37      257.16      255.03      9.18 o 
  -2   2  37      300.91      317.70     21.31 o 
                                                 
